# Supplementary material for: Characterization of the Upper Respiratory Tract Microbiomes of Patients with Pandemic H1N1 Influenza
Source: PLoS One. 2013 Jul 2;8(7):e69559. doi: 10.1371/journal.pone.0069559 (PMC3699515; doi:10.1371/journal.pone.0069559)
Supplement: Table S1 — Upper respiratory tract sample descriptions. (XLSX) [file pone.0069559.s001.xlsx]

## Sheet: Table S1
Table S1 - Sample descriptions
Sample	sample_designation	age_group	gender	health_authority	specimen_type	Figure2_grouping		Key:
flu01	1	5	1	1	1	9		sample_designation	age_group	gender	health_authority	specimen_type	Figure2_grouping
flu02	1	5	0	2	2	1		0 = not STAT (out-patient)	1 = 0.01-0.50 years	0 = male	1 = Fraser	1 = Nasopharyngeal swab	Cluster # from Figure 2
flu03	1	1	0	3	3	1		1 = STAT (hospital)	2 = 0.51-3.0 years	1 = female	2 = Northern	2 = Nose swab
flu04	1	6	1	4	1	1			3 = 3.01-9.0 years	999 = missing data	3 = Vancouver Island	3 = Nasopharyngeal washing
flu05	0	7	0	1	1	1			4 = 9.01-20.0 years		4 = Vancouver Coastal	4 = Tracheal aspirate
flu06	1	2	0	2	3	4			5 = 20.01-50.0 years		5 = Interior
flu07	1	2	0	3	3	2			6 = 50.01-65.0 years
flu08	1	4	1	3	3	4			7 = >=65.01 years
flu09	0	4	0	5	1	6
flu10	0	3	1	2	2	2
flu11	0	6	0	5	1	1
flu12	1	2	0	2	2	1
flu13	1	6	1	1	4	1
flu14	0	2	1	5	1	7
flu15	0	3	0	5	2	4
flu16	1	5	1	4	2	1
flu17	0	6	1	5	1	1
flu18	0	3	1	1	1	5
flu19	1	2	0	3	3	4
flu20	0	3	0	2	2	6
flu21	1	3	1	5	1	4
flu22	1	3	999	5	1	2
flu23	0	5	1	4	2	1
flu24	0	7	0	4	2	1
flu25	0	4	1	2	1	7
flu26	1	3	0	3	1	2
flu27	1	6	1	5	1	1
flu28	1	5	1	5	2	1
flu29	1	7	1	3	1	1
flu30	1	2	1	2	3	4
flu31	0	4	0	5	1	7
flu32	0	6	0	4	1	3
flu33	0	5	1	5	2	5
flu34	1	6	0	2	2	2
flu35	1	5	1	2	1	1
flu37	0	5	0	2	2	1
flu38	0	1	1	1	3	1
flu39	1	6	0	1	1	1
flu40	0	4	1	5	1	1
flu41	0	6	1	1	2	3
flu42	0	6	0	5	1	2
flu43	0	5	0	5	2	3
flu44	0	4	1	2	1	2
flu45	0	7	0	1	1	1
flu46	0	4	1	5	2	1
flu47	1	3	1	2	2	1
flu49	0	3	0	5	1	4
flu50	0	4	1	1	3	1
flu51	0	6	0	5	2	6
flu52	1	6	0	4	2	1
flu53	1	7	1	4	1	1
flu54	0	7	1	1	1	1
flu55	0	2	0	4	3	2
flu56	0	2	0	1	1	2
flu57	1	7	0	3	1	6
flu58	0	6	0	5	1	2
flu59	1	7	0	5	2	10
flu60	0	2	1	4	2	4
flu61	1	6	1	4	1	1
flu62	1	7	0	5	1	11
flu63	1	3	1	4	2	4
flu64	0	1	1	4	3	6
flu65	1	2	1	2	3	8
flu66	0	3	0	3	2	7
flu67	1	5	1	5	1	4
