# Supplementary material for: Characterization of the Upper Respiratory Tract Microbiomes of Patients with Pandemic H1N1 Influenza
Source: PLoS One. 2013 Jul 2;8(7):e69559. doi: 10.1371/journal.pone.0069559 (PMC3699515; doi:10.1371/journal.pone.0069559)
Supplement: Table S2 — OTU frequencies in all samples. (XLSX) [file pone.0069559.s002.xlsx]

## Sheet: Table S2
Table S2 - Frequency of reads from each operational taxonomic unit (OTU) in each sample, with closest "nearest neighbour" reference database match, percent indentity to match (and total reads in OTU)
OTU	Closest cpnDB database match	% ID of match	# reads in OTU	flu01	flu02	flu03	flu04	flu05	flu06	flu07	flu08	flu09	flu10	flu11	flu12	flu13	flu14	flu15	flu16	flu17	flu18	flu19	flu20	flu21	flu22	flu23	flu24	flu25	flu26	flu27	flu28	flu29	flu30	flu31	flu32	flu33	flu34	flu35	flu37	flu38	flu39	flu40	flu41	flu42	flu43	flu44	flu45	flu46	flu47
isotig00081	b22702 AMYL01000007 Staphylococcus aureus subsp. aureus DSM 20231	98.2	3908	0	0	7	0	0	0	0	0	0	0	0	0	0	0	0	0	0	1	0	2396	0	1	0	0	9	0	0	0	0	0	0	0	0	0	1	0	0	0	0	15	2	0	0	1	1	0
isotig00280	b22702 AMYL01000007 Staphylococcus aureus subsp. aureus DSM 20231	97.6	504	0	0	1	0	0	0	0	0	0	0	0	0	0	0	0	0	0	0	0	409	0	0	0	0	1	0	0	0	0	0	0	0	0	0	0	0	0	0	0	4	0	0	0	0	1	0
isotig00284	b22702 AMYL01000007 Staphylococcus aureus subsp. aureus DSM 20231	98.2	38681	1	7	12	2	8	0	8	2	92	4	2	1	5	0	12	5	3	7	3	8706	15	11	18	9	24	6	8	2	6	4	0	3	1	2	4	3	13	17	10	18	8	1	0	11	13	6
isotig00285	b10197 EF173658 Staphylococcus epidermidis ATCC 14990	100	3628	0	0	0	0	0	0	0	0	0	0	0	0	0	0	0	0	0	0	0	0	0	0	0	0	1	0	1	2	0	0	1	596	11	3	0	0	0	1	1	10	0	1	0	1	12	0
isotig00344	b824 AF245666 Enterococcus hirae ATCC 8043	99.8	5866	0	0	0	0	7	7	0	4	0	0	9	32	570	1	2	0	7	0	0	27	7	11	129	41	2	13	9	125	47	140	0	8	47	3	4	19	2192	3	205	0	46	2	28	1066	7	28
isotig00358	b22702 AMYL01000007 Staphylococcus aureus subsp. aureus DSM 20231	98	337	0	0	0	0	0	0	0	0	0	0	0	0	0	0	0	0	0	0	0	204	0	0	0	0	0	0	0	0	0	0	0	0	0	0	0	0	0	0	0	1	0	0	0	0	0	0
isotig00364	b3406 AY123694 Moraxella lincolnii ATCC 51388	98.9	10186	0	1	0	0	1	0	0	0	0	0	0	0	20	2079	0	15	0	2	0	0	2	11	4	41	5869	0	0	1	0	0	260	0	1	2	0	0	0	0	0	0	1	0	0	0	0	0
isotig00401	b22702 AMYL01000007 Staphylococcus aureus subsp. aureus DSM 20231	97.8	2952	0	0	1	0	0	0	0	0	0	0	0	0	0	0	0	0	0	0	0	1765	0	0	0	0	5	0	0	0	0	0	0	0	0	0	0	0	0	0	0	11	0	0	0	1	0	0
isotig00409	v5155 3881 Streptococcus parasanguinis ATCC 15912	97.6	130	0	0	0	0	0	0	0	0	0	0	0	0	0	1	4	0	0	0	0	0	0	0	0	0	0	0	0	0	0	0	0	0	0	0	0	0	0	0	0	0	0	0	0	0	0	0
isotig00431	b22702 AMYL01000007 Staphylococcus aureus subsp. aureus DSM 20231	97.6	223	0	0	0	0	0	0	0	0	0	0	0	0	0	0	0	0	0	0	0	149	0	0	0	0	0	0	0	0	0	0	0	0	0	0	0	0	0	0	0	0	0	0	0	0	0	0
isotig00435	b22702 AMYL01000007 Staphylococcus aureus subsp. aureus DSM 20231	98.6	13	0	0	0	0	0	0	0	0	0	0	0	0	0	0	0	0	0	0	0	0	0	0	0	0	0	0	0	0	0	0	0	0	0	0	0	0	0	0	0	0	0	0	0	0	0	0
isotig00438	v5155 3881 Streptococcus parasanguinis ATCC 15912	97.8	1586	0	0	0	0	0	1	0	0	0	0	0	0	0	0	0	0	0	0	0	0	0	0	0	0	0	0	0	0	0	0	0	0	0	0	0	0	0	0	0	0	0	0	0	0	0	0
isotig00448	v5403 4143 Streptococcus pseudopneumoniae ATCC BAA-960, CDC SS-1757	94.2	24	0	0	0	0	0	0	0	0	0	0	0	0	0	0	0	0	0	0	0	0	0	0	0	0	0	0	0	0	0	0	0	0	0	0	0	0	0	0	0	0	0	0	0	0	0	0
isotig00451	v5155 3881 Streptococcus parasanguinis ATCC 15912	97.6	132	0	0	0	0	0	0	0	0	0	0	0	0	0	0	0	0	0	0	0	0	0	0	0	0	0	0	0	0	0	0	0	0	0	0	0	0	0	0	0	0	0	0	0	0	0	0
isotig00452	b3407 AY123671 Moraxella nonliquefaciens ATCC 19975	99.8	232	0	0	0	0	0	20	0	1	0	64	0	0	0	0	5	0	0	0	0	7	0	19	0	2	0	16	0	25	0	1	0	0	0	0	0	0	0	0	0	0	0	0	0	2	0	0
isotig00453	b3406 AY123694 Moraxella lincolnii ATCC 51388	98.7	131	0	0	0	0	0	0	0	0	0	0	0	0	1	51	0	0	0	0	0	0	0	0	2	0	30	0	0	0	0	0	5	0	0	0	0	0	0	0	0	0	0	0	0	0	0	0
isotig00471	b1124 AF352805 Streptococcus pneumoniae ATCC 33400	99.6	28966	4	26	1	11	1	2510	6	1475	0	5	0	5	23	58	102	0	1	607	2280	701	4115	208	4	3	0	1	2	39	1	395	1	0	9	1	0	0	19	0	1	2	0	0	0	0	2	0
isotig00544	b1124 AF352805 Streptococcus pneumoniae ATCC 33400	99.8	191	0	0	0	0	0	0	0	7	0	0	0	0	0	0	0	0	0	0	4	4	46	0	0	0	0	0	0	0	0	13	0	0	0	0	0	0	0	0	0	0	0	0	0	0	0	0
isotig00588	b1124 AF352805 Streptococcus pneumoniae ATCC 33400	99.8	227	0	0	0	0	0	0	0	1	0	0	0	0	0	0	0	0	0	0	1	0	123	0	0	0	0	0	0	0	0	32	0	0	0	0	0	0	0	0	0	0	0	0	0	0	0	0
isotig00599	b1124 AF352805 Streptococcus pneumoniae ATCC 33400	99.8	655	0	1	0	0	0	0	1	37	0	0	0	0	0	0	1	0	0	0	13	21	256	2	0	0	0	0	0	0	0	30	0	0	0	0	0	0	2	0	0	0	0	0	0	0	0	0
isotig00600	b1124 AF352805 Streptococcus pneumoniae ATCC 33400	99.8	121	0	0	0	0	0	0	0	0	0	0	0	0	0	0	0	0	0	0	1	0	38	1	0	0	0	0	0	0	0	8	0	0	2	0	0	0	0	0	0	0	0	0	0	0	0	0
isotig00602	b1124 AF352805 Streptococcus pneumoniae ATCC 33400	99.6	28	0	0	0	0	0	0	0	5	0	0	0	0	0	0	0	0	0	0	5	4	7	0	0	0	0	0	0	0	0	0	0	0	0	0	0	0	0	0	0	0	0	0	0	0	0	0
isotig00615	b12837 NC_012791 Variovorax paradoxus S110	95.8	7125	19	199	104	609	62	207	43	244	3	12	60	42	761	16	128	93	24	5	52	63	44	329	31	42	55	31	62	408	19	65	5	31	10	4	71	15	176	65	35	55	67	78	123	362	670	59
isotig00630	b1124 AF352805 Streptococcus pneumoniae ATCC 33400	99.7	1	0	0	0	0	0	0	0	0	0	0	0	0	0	0	0	0	0	0	0	0	0	0	0	0	0	0	0	0	0	0	0	0	0	0	0	0	0	0	0	0	0	0	0	0	0	0
isotig00651	b19630 JF745942 Tetrasphaera australiensis DSM 12890	77.1	4090	2	8	8	4	18	21	8	29	5	4	7	2	27	1	8	5	3	5	11	24	3	26	30	108	4	1	10	1	5	21	2	600	23	26	7	12	16	20	10	2589	5	90	10	5	14	13
isotig00701	b3428 AY123718 Rothia mucilaginosa ATCC 25296	98.7	1191	0	0	0	0	0	68	0	0	1	0	0	0	0	0	16	0	0	84	0	0	0	0	0	0	0	2	0	24	0	0	0	0	0	0	0	0	11	0	0	0	110	0	0	0	0	2
isotig00789	v3131 3372 Corynebacterium pseudodiphtheriticum A7-60	91.2	5003	1	23	7	498	62	20	4	4	2	15	8	2	23	1	15	3	3	8	7	36	5	1856	22	8	39	6	9	4	11	34	2	30	2	4	1	13	156	38	24	114	313	10	21	177	11	26
isotig00791	b13661 ACGD01000005 Corynebacterium accolens ATCC 49725	97	195	0	0	0	1	0	0	0	0	0	0	0	0	0	0	0	0	0	0	0	0	0	0	0	8	0	4	0	0	0	0	0	0	0	0	0	0	0	0	1	0	0	177	0	0	0	0
isotig00817	b13661 ACGD01000005 Corynebacterium accolens ATCC 49725	91.9	343	0	0	0	1	0	0	0	0	0	2	1	0	0	0	0	0	3	0	0	0	0	0	0	0	6	10	0	17	0	0	0	0	0	0	0	0	1	0	1	11	0	78	2	3	0	0
isotig00847	v3131 3372 Corynebacterium pseudodiphtheriticum A7-60	96.6	8286	0	20	1	0	0	397	0	4	0	502	0	3	2	0	0	0	0	0	0	521	2	1	0	0	5	36	0	0	0	5	10	0	0	13	9	0	3	0	74	1	4	1	305	151	2	1
isotig00864	v3131 3372 Corynebacterium pseudodiphtheriticum A7-60	99.3	4297	0	20	0	0	0	122	0	8	1	118	0	1	0	0	21	0	0	0	0	78	0	0	0	0	3	10	0	0	0	2	0	0	0	6	6	0	0	0	1	0	0	0	1	64	0	0
isotig00885	v3131 3372 Corynebacterium pseudodiphtheriticum A7-60	99.3	447	0	0	0	0	0	6	0	0	0	4	0	0	0	0	0	0	0	0	0	1	0	0	0	0	0	0	0	0	0	0	0	0	0	0	0	0	0	0	0	0	0	0	0	0	0	0
isotig00957	v3131 3372 Corynebacterium pseudodiphtheriticum A7-60	99.1	1078	0	5	0	1	0	110	0	0	0	8	0	0	0	0	0	0	0	0	0	5	0	0	0	0	2	2	0	0	0	0	0	0	0	6	0	0	0	0	0	0	0	0	0	6	0	0
isotig00960	v3131 3372 Corynebacterium pseudodiphtheriticum A7-60	92.3	13	0	0	0	0	0	0	0	0	0	0	0	0	0	0	0	0	0	0	0	0	0	8	0	0	0	0	0	0	0	0	0	0	0	0	0	0	0	0	0	0	5	0	0	0	0	0
isotig00973	b7335 AY837570 Prevotella melaninogenica ATCC 25845D	96.4	7096	2	0	0	0	0	1368	0	7	0	0	0	0	0	0	0	0	0	4779	0	6	1	1	0	1	4	3	0	2	0	1	0	0	69	1	1	0	0	0	3	0	0	0	0	0	0	0
isotig01017	b6850 AY691289 Prevotella veroralis ATCC 33779	98.7	526	0	0	0	0	0	23	0	0	0	0	0	0	0	0	0	0	0	499	0	0	0	0	0	0	0	0	0	0	0	0	0	0	1	0	0	0	0	0	0	0	0	0	0	0	0	0
isotig01020	b18094 AECS01000012 Megasphaera micronuciformis F0359	98.8	1828	0	0	0	0	0	7	0	0	0	0	0	2	0	0	0	0	0	17	0	0	0	0	0	0	0	0	0	0	0	0	0	0	0	0	0	0	0	0	0	0	0	0	0	0	0	0
isotig01025	b22579 NZ_ANSG01000019 Neisseria meningitidis 77221	97.3	3799	0	0	0	0	0	287	0	0	0	6	0	0	0	0	3	0	0	149	0	0	0	0	0	0	1	0	0	0	0	1	0	0	0	0	0	0	0	0	0	0	0	0	0	0	2	0
isotig01031	b22579 NZ_ANSG01000019 Neisseria meningitidis 77221	97.3	1102	0	0	0	0	0	0	0	0	0	0	0	0	0	0	0	0	0	0	0	0	0	0	0	0	0	0	0	0	0	0	0	0	0	0	0	0	0	0	0	0	0	0	0	0	0	0
isotig01058	b22579 NZ_ANSG01000019 Neisseria meningitidis 77221	97.3	4532	0	0	1	1	0	2	1	4	1	0	4	1	1	0	0	0	0	1	0	22	2	0	1	4	9	0	0	0	0	4	0	0	0	0	0	3	0	6	0	1	3	0	2	2	0	2
isotig01063	b22579 NZ_ANSG01000019 Neisseria meningitidis 77221	96.9	33	0	0	0	0	0	0	0	0	0	0	0	0	0	0	0	0	0	0	0	0	0	0	0	0	0	0	0	0	0	0	0	0	0	0	0	0	0	0	0	0	0	0	0	0	0	0
isotig01065	b22579 NZ_ANSG01000019 Neisseria meningitidis 77221	96.9	393	0	0	0	0	0	0	0	0	0	0	0	0	0	0	0	0	0	0	0	0	0	0	0	0	0	0	0	0	0	0	0	0	0	0	0	0	0	0	0	0	0	0	0	0	0	0
isotig01079	b17646 AB547577 Porphyromonas catoniae JCM 13863	85.8	3192	0	0	0	0	0	3155	0	0	0	1	0	0	12	0	0	0	0	24	0	0	0	0	0	0	0	0	0	0	0	0	0	0	0	0	0	0	0	0	0	0	0	0	0	0	0	0
isotig01080	b17646 AB547577 Porphyromonas catoniae JCM 13863	85.5	294	0	0	0	0	0	276	0	0	0	0	0	0	1	0	0	0	0	17	0	0	0	0	0	0	0	0	0	0	0	0	0	0	0	0	0	0	0	0	0	0	0	0	0	0	0	0
isotig01090	b17646 AB547577 Porphyromonas catoniae JCM 13863	85.1	16	0	0	0	0	0	0	0	0	0	0	0	0	0	0	0	0	0	16	0	0	0	0	0	0	0	0	0	0	0	0	0	0	0	0	0	0	0	0	0	0	0	0	0	0	0	0
isotig01108	b14626 NZ_ACYH01000027 Treponema vincentii ATCC 35580	82.4	231	1	1	8	2	7	18	6	1	1	1	4	0	8	0	2	0	0	4	3	10	1	6	5	3	4	2	1	12	2	4	0	3	0	0	0	4	3	10	4	5	2	1	5	4	1	3
isotig01109	b18514 AEVD01000004 Streptococcus infantis ATCC 700779	90	237	0	0	0	0	0	199	0	0	0	0	0	0	0	0	0	0	0	10	0	0	0	0	1	0	0	0	0	17	0	0	0	0	0	0	0	0	0	0	0	0	0	0	0	0	0	0
isotig01122	b18648 NZ_AEWU01000021 Haemophilus parainfluenzae ATCC 33392	93.5	22	0	0	0	0	0	19	0	0	0	0	0	0	0	0	0	0	0	0	0	0	0	0	0	0	0	0	0	0	1	2	0	0	0	0	0	0	0	0	0	0	0	0	0	0	0	0
isotig01141	b18648 NZ_AEWU01000021 Haemophilus parainfluenzae ATCC 33392	95.3	336	0	0	0	2	0	321	0	0	0	0	0	0	0	2	0	0	0	1	0	0	0	0	0	0	0	0	0	0	0	0	0	0	0	0	0	0	0	0	0	0	0	0	0	0	0	0
isotig01156	b19438 AFQO01000016 Haemophilus haemolyticus M19501	97.7	26	0	0	0	0	0	24	0	0	0	0	0	0	0	0	1	0	0	0	0	0	0	0	0	0	0	0	0	0	0	0	0	0	0	0	0	0	0	0	0	0	0	0	0	0	0	0
isotig01160	b20442 NC_016887 Nocardia cyriacigeorgica GUH-2	66.7	881	0	0	0	6	0	1	0	0	0	0	0	0	0	0	0	0	0	0	0	0	0	515	0	0	1	0	0	0	0	0	0	0	0	0	0	1	53	0	1	21	26	0	0	0	0	0
isotig01170	b19731 ACUE01000006 Propionibacterium sp. 5_U_42AFAA	100	2934	21	31	20	156	1	35	0	0	1	7	65	0	113	0	13	0	0	0	0	13	4	1	36	48	3	0	36	76	18	6	0	413	5	11	1	9	2	11	15	841	23	161	226	10	20	2
isotig01194	b13661 ACGD01000005 Corynebacterium accolens ATCC 49725	92.2	8	0	0	0	0	0	0	0	0	0	0	0	0	0	0	0	0	0	0	0	0	0	0	0	0	0	0	0	0	0	0	0	0	0	0	0	0	0	0	0	0	0	7	0	0	0	0
isotig01211	v5403 4143 Streptococcus pseudopneumoniae ATCC BAA-960, CDC SS-1757	93.1	127	0	0	0	0	0	0	0	1	0	8	0	0	0	0	0	0	0	116	0	0	0	0	0	0	0	1	0	0	0	1	0	0	0	0	0	0	0	0	0	0	0	0	0	0	0	0
isotig01239	b14483 NZ_ACVP01000003 Corynebacterium tuberculostearicum SK141	89.8	118	0	18	0	0	1	0	0	0	0	0	0	0	0	0	0	0	0	0	0	0	0	0	0	0	0	0	1	19	0	0	0	0	0	0	0	0	0	0	6	68	0	2	0	0	0	0
isotig01243	b17979 AEDX01000013 Streptococcus mitis NCTC 12261	94.4	1311	1271	1	1	19	0	7	0	3	0	0	0	0	4	0	2	0	0	2	0	0	0	0	0	0	0	0	0	0	0	0	0	0	0	0	0	0	0	0	0	0	0	0	0	0	0	0
isotig01249	b14062 NC_012704 Corynebacterium kroppenstedtii DSM 44385	96.3	91	16	0	0	0	0	0	0	0	0	0	0	0	0	0	0	0	2	0	0	0	0	0	0	9	0	0	3	0	0	0	0	61	0	0	0	0	0	0	0	0	0	0	0	0	0	0
isotig01250	b14062 NC_012704 Corynebacterium kroppenstedtii DSM 44385	95.6	12	0	0	0	0	0	0	0	0	0	0	0	0	0	0	0	0	0	0	0	0	0	0	0	2	0	0	0	0	0	0	0	10	0	0	0	0	0	0	0	0	0	0	0	0	0	0
isotig01253	v5155 3881 Streptococcus parasanguinis ATCC 15912	98.2	51	1	0	0	0	0	40	0	0	0	0	0	0	1	0	5	0	0	0	0	0	0	0	0	0	0	0	0	0	0	0	0	0	0	0	0	0	0	0	0	0	0	0	0	0	0	0
isotig01256	v5155 3881 Streptococcus parasanguinis ATCC 15912	97.3	24	0	0	0	0	0	22	0	0	0	0	0	0	0	0	0	0	0	1	0	0	0	0	0	0	0	0	0	0	0	0	0	0	0	0	0	0	0	0	0	0	0	0	0	0	0	0
isotig01257	b17598 AB547625 Prevotella oris JCM 8540	98.7	424	0	0	0	0	0	1	0	0	0	0	0	0	0	0	0	0	0	385	1	0	0	0	0	0	0	0	0	0	0	0	0	0	1	0	0	0	0	0	0	0	0	0	0	0	0	0
isotig01266	b810 AB039274 Propionibacterium granulosum	97.8	851	0	0	0	681	1	0	1	1	0	0	0	0	1	0	0	0	0	0	0	0	0	0	0	0	0	0	1	0	0	0	0	53	1	3	1	3	0	0	14	24	0	28	33	0	0	0
isotig01275	b19940 ACZM01000015 Selenomonas infelix ATCC 43532	91.1	413	0	0	0	0	0	112	0	0	0	0	0	0	5	0	0	0	0	95	0	0	0	0	0	0	0	0	0	0	0	0	0	0	1	1	0	0	0	0	0	0	0	0	0	0	0	0
isotig01277	b17646 AB547577 Porphyromonas catoniae JCM 13863	86	29	0	0	0	0	0	0	0	0	0	0	0	0	0	0	0	0	0	29	0	0	0	0	0	0	0	0	0	0	0	0	0	0	0	0	0	0	0	0	0	0	0	0	0	0	0	0
isotig01284	b18053 HM103913 Granulicatella para-adiacens NTUH_9631	98.2	39	0	0	0	0	0	7	0	0	0	0	0	0	0	0	0	0	0	31	0	0	0	0	0	0	0	0	0	0	0	0	0	0	0	0	0	0	0	0	0	0	0	0	0	0	0	0
isotig01290	b824 AF245666 Enterococcus hirae ATCC 8043	99.6	13	0	0	0	0	0	0	0	0	0	0	0	0	0	0	0	0	0	0	0	0	0	0	0	4	0	0	0	0	0	0	0	0	0	0	0	0	3	0	1	0	0	0	0	3	0	0
isotig01296	b19731 ACUE01000006 Propionibacterium sp. 5_U_42AFAA	99.8	116	0	0	1	16	0	0	0	0	0	0	4	0	1	0	0	0	0	0	0	0	1	0	1	2	0	0	0	3	0	0	0	17	1	1	0	0	0	0	1	40	1	4	7	0	1	0
isotig01300	b7909 DQ059467 Campylobacter gracilis ATCC 33236	94.4	415	0	0	0	0	0	0	0	0	0	0	0	0	0	0	0	0	0	2	0	0	0	0	0	0	0	0	0	0	0	0	0	0	0	0	0	0	0	0	0	0	0	0	0	0	0	0
isotig01310	b17979 AEDX01000013 Streptococcus mitis NCTC 12261	95.8	221	0	0	0	1	0	79	0	14	0	0	0	0	0	0	1	0	0	108	0	1	2	0	0	0	0	2	0	4	0	0	0	0	0	0	0	0	0	0	0	0	0	0	0	0	2	0
isotig01312	b18121 NC_014643 Rothia dentocariosa ATCC 17931	97.1	213	3	0	0	0	0	77	0	0	0	0	0	0	0	0	0	0	0	0	0	0	0	0	0	0	0	0	0	0	0	0	0	7	0	0	0	0	0	0	0	0	0	0	0	0	0	0
isotig01316	b17646 AB547577 Porphyromonas catoniae JCM 13863	75.9	11	0	0	0	0	0	0	0	0	0	0	0	0	0	0	0	0	0	0	0	0	0	0	0	0	0	0	0	0	0	0	0	0	0	0	0	0	0	0	0	0	0	0	0	0	0	0
isotig01320	v1628 3280 Dolosigranulum pigrum z1901	97.3	232	0	0	0	0	0	2	0	0	0	0	0	0	0	0	0	0	0	0	0	0	1	0	0	0	1	2	0	0	0	2	28	1	0	0	0	0	0	0	0	0	0	0	0	57	0	2
isotig01322	b17979 AEDX01000013 Streptococcus mitis NCTC 12261	96.6	118	0	0	0	0	0	7	0	0	0	0	0	2	0	1	1	0	0	10	0	0	0	0	0	0	0	0	0	0	0	0	0	0	0	0	0	0	1	0	0	0	0	0	0	0	1	0
isotig01329	b19326 AFQE01000113 Neisseria macacae ATCC 33926	98	146	0	1	0	0	0	60	0	0	0	7	0	0	0	1	1	0	0	6	0	1	0	0	0	0	0	0	0	0	0	10	0	9	0	0	0	0	0	0	0	0	25	0	0	0	3	0
isotig01330	b19326 AFQE01000113 Neisseria macacae ATCC 33926	96.8	31	0	0	0	0	0	0	0	0	0	0	0	0	0	0	0	0	0	0	0	11	0	0	0	0	0	0	0	0	0	0	0	0	0	0	0	0	0	0	0	0	0	0	0	0	0	0
isotig01331	b18514 AEVD01000004 Streptococcus infantis ATCC 700779	92.2	253	0	0	0	0	0	247	0	0	0	0	0	0	0	0	0	0	0	5	0	0	0	0	1	0	0	0	0	0	0	0	0	0	0	0	0	0	0	0	0	0	0	0	0	0	0	0
isotig01332	b6808 AY691247 Corynebacterium ammoniagenes ATCC 6871	79.7	87	0	0	0	0	0	0	0	0	0	0	0	0	0	0	0	0	0	0	0	1	0	0	0	86	0	0	0	0	0	0	0	0	0	0	0	0	0	0	0	0	0	0	0	0	0	0
isotig01344	b1124 AF352805 Streptococcus pneumoniae ATCC 33400	99.5	3996	0	20	1	0	3	1	18	1252	0	1	0	2	1	19	7	1	0	0	443	666	685	32	2	1	1	0	0	1	0	103	0	0	0	0	0	0	0	0	0	0	0	0	0	0	0	0
isotig01348	b14108 NZ_ACIL02000003 Catonella morbi ATCC 51271	96.2	18	0	0	0	0	0	0	0	0	0	0	0	0	0	0	0	0	0	0	0	2	0	0	0	0	0	0	0	0	0	0	0	0	0	0	0	0	0	0	0	0	0	0	0	0	15	0
isotig01353	b3358 AY123658 Acinetobacter junii ATCC 17908	93.2	6	0	0	0	0	0	0	0	0	0	2	0	0	0	0	0	0	0	1	0	0	0	0	0	0	0	0	0	0	0	0	0	0	0	0	0	0	0	0	0	0	3	0	0	0	0	0
isotig01355	b13661 ACGD01000005 Corynebacterium accolens ATCC 49725	92	16	0	0	0	0	0	0	0	0	0	0	0	0	0	0	0	0	0	0	0	0	0	0	0	0	0	0	0	0	0	0	0	2	0	0	0	0	0	0	0	0	1	8	0	0	0	0
isotig01357	b6849 AY691288 Prevotella tannerae ATCC 51259	97.5	367	1	0	0	0	0	21	0	0	0	0	0	0	0	0	0	0	0	331	0	0	0	0	0	0	0	2	0	0	0	0	0	0	1	1	0	0	0	0	0	0	0	0	0	0	0	0
isotig01359	b20442 NC_016887 Nocardia cyriacigeorgica GUH-2	68.2	8013	0	6	3	0	0	412	181	2	5	291	0	0	6	0	3	0	0	0	1	50	0	0	0	1	5	21	0	0	0	0	0	0	0	32	8	0	0	0	23	0	6	0	119	2	0	0
isotig01361	b16813 GQ251385 Streptococcus constellatus ATCC 27823	98.1	2	0	0	0	0	0	0	0	0	0	0	0	0	0	0	0	0	0	2	0	0	0	0	0	0	0	0	0	0	0	0	0	0	0	0	0	0	0	0	0	0	0	0	0	0	0	0
isotig01362	b233 AF053572 Staphylococcus hominis ATCC 27844	98.2	29	0	0	0	0	0	0	0	0	0	0	0	0	0	0	0	0	0	0	0	0	0	0	0	0	0	0	0	0	0	0	0	7	0	0	0	0	0	0	0	0	0	0	0	0	8	0
isotig01363	b233 AF053572 Staphylococcus hominis ATCC 27844	99.8	53	0	0	0	21	0	0	0	0	0	0	0	0	27	0	0	0	0	0	0	2	0	1	0	0	0	0	0	0	0	0	0	0	0	0	0	0	0	0	0	0	0	0	0	0	0	0
isotig01365	b22237 NZ_AMEX01000007 Veillonella atypica KON ATCC 17744	96.6	44	0	0	0	0	0	0	0	0	0	0	0	2	0	0	0	0	0	33	0	0	0	0	0	0	0	0	0	0	0	0	0	0	0	0	0	0	0	0	0	0	0	0	0	0	0	0
isotig01368	v3131 3372 Corynebacterium pseudodiphtheriticum A7-60	94.5	169	0	0	0	0	0	0	58	0	0	0	0	0	0	0	0	0	0	0	0	4	0	0	0	0	0	0	0	0	0	0	1	0	0	0	0	0	0	0	0	0	0	1	3	3	0	0
isotig01374	b10197 EF173658 Staphylococcus epidermidis ATCC 14990	91.7	92	0	0	0	0	0	0	0	0	0	0	0	0	0	0	1	1	0	0	0	3	0	0	0	0	0	0	0	0	0	0	0	2	0	0	0	0	0	0	0	0	0	0	0	0	0	0
isotig01378	b17979 AEDX01000013 Streptococcus mitis NCTC 12261	89.9	10	0	0	0	0	0	0	0	0	0	0	0	0	0	0	0	0	0	8	0	0	0	0	0	0	0	0	0	0	0	0	0	0	0	0	0	0	0	0	0	0	0	0	0	0	0	0
isotig01384	b3404 AY123721 Moraxella catarrhalis ATCC 25238	97.5	117	0	1	0	0	0	0	0	0	0	0	0	76	0	0	0	0	0	0	0	0	0	0	0	18	0	1	0	0	0	1	0	0	0	0	0	0	0	0	0	0	0	0	0	3	0	0
isotig01386	b11988 AP009152 Kocuria rhizophila DC2201	79.3	109	0	0	0	0	0	3	0	0	0	16	0	0	0	0	0	0	0	0	0	0	0	0	0	0	0	0	0	0	0	0	0	0	0	0	0	0	0	0	0	0	0	3	0	0	0	0
isotig01387	b11988 AP009152 Kocuria rhizophila DC2201	79.7	27	0	0	0	0	0	12	0	0	0	0	0	0	0	0	0	0	0	1	0	0	0	0	0	0	0	0	2	0	0	0	0	0	0	2	0	0	0	0	0	0	6	0	0	0	0	0
isotig01388	b17646 AB547577 Porphyromonas catoniae JCM 13863	87.1	8	0	0	0	0	0	1	0	0	0	0	0	0	0	0	6	0	0	1	0	0	0	0	0	0	0	0	0	0	0	0	0	0	0	0	0	0	0	0	0	0	0	0	0	0	0	0
isotig01389	b17646 AB547577 Porphyromonas catoniae JCM 13863	87.4	70	0	0	0	0	0	0	0	0	0	0	0	0	0	0	1	0	0	69	0	0	0	0	0	0	0	0	0	0	0	0	0	0	0	0	0	0	0	0	0	0	0	0	0	0	0	0
isotig01391	b18648 NZ_AEWU01000021 Haemophilus parainfluenzae ATCC 33392	94	1188	0	0	0	0	0	1098	0	0	0	0	0	0	4	1	2	0	0	8	0	0	0	11	0	0	0	0	0	0	0	0	0	0	0	0	0	0	0	0	0	1	0	0	0	0	3	0
isotig01392	b3408 AY123666 Moraxella osloensis ATCC 19976	94.9	46	0	0	0	0	0	46	0	0	0	0	0	0	0	0	0	0	0	0	0	0	0	0	0	0	0	0	0	0	0	0	0	0	0	0	0	0	0	0	0	0	0	0	0	0	0	0
isotig01394	b3459 AB071388 Campylobacter rectus ATCC 33238	89.8	536	0	0	0	0	0	79	0	0	0	0	0	0	1	0	0	0	0	447	1	0	3	0	0	0	1	1	0	0	0	0	0	0	0	0	0	0	0	0	0	0	0	0	0	0	0	0
isotig01396	b17979 AEDX01000013 Streptococcus mitis NCTC 12261	92.6	62	0	0	0	0	0	0	0	10	0	1	0	0	0	4	40	0	0	0	0	0	0	0	0	0	0	0	0	0	0	0	0	0	0	0	0	0	0	0	0	0	0	6	0	0	0	0
isotig01397	b17979 AEDX01000013 Streptococcus mitis NCTC 12261	92.6	15	0	0	0	0	0	0	0	0	0	3	0	0	0	0	0	0	0	0	0	0	0	0	0	0	0	0	0	0	0	0	0	0	0	0	0	0	0	0	0	0	0	0	0	0	0	0
isotig01399	b1127 AF352807 Streptococcus salivarius subsp. salivarius ATCC 7073	95.3	15	0	0	0	0	0	0	0	0	0	0	0	0	0	0	2	0	0	10	0	0	0	0	0	0	1	0	0	0	0	0	0	0	0	0	0	0	0	0	0	0	0	0	0	0	0	0
isotig01401	b7909 DQ059467 Campylobacter gracilis ATCC 33236	94.5	7	0	0	0	0	0	0	0	0	0	0	0	0	0	0	0	0	0	0	0	0	0	0	0	0	0	0	0	0	0	0	0	0	0	0	0	0	0	0	0	0	0	0	0	0	0	0
isotig01403	b10882 NZ_ABBX01000122 Candidate division TM7 sp. single-cell isolate TM7c	89.2	19	0	0	0	0	0	1	0	0	0	0	0	0	0	0	0	0	0	18	0	0	0	0	0	0	0	0	0	0	0	0	0	0	0	0	0	0	0	0	0	0	0	0	0	0	0	0
isotig01404	b13661 ACGD01000005 Corynebacterium accolens ATCC 49725	95.8	94	0	2	0	0	0	1	0	0	0	0	0	0	0	0	0	0	0	0	0	0	0	0	0	0	0	0	2	2	0	0	0	0	0	0	4	2	3	0	11	14	0	0	2	0	0	0
isotig01406	b20207 AGCJ01000042 Anaeroglobus geminatus F0357	99.3	101	0	0	0	0	0	0	0	0	0	0	0	0	0	0	0	0	0	0	0	0	0	0	0	0	0	0	0	0	0	0	0	0	0	0	0	0	0	0	0	0	0	0	0	0	0	0
isotig01413	v5155 3881 Streptococcus parasanguinis ATCC 15912	97.5	2002	0	0	0	0	0	3	0	0	0	0	0	0	0	0	0	0	0	0	0	0	0	0	0	0	0	0	0	0	0	0	0	0	0	0	0	0	0	0	0	0	0	0	0	0	0	0
isotig01415	b6806 AY691245 Corynebacterium amycolatum ATCC 49368	83.7	3	0	0	0	0	0	0	0	0	0	0	0	0	0	0	0	0	0	0	0	0	0	0	0	0	0	0	0	0	0	0	0	3	0	0	0	0	0	0	0	0	0	0	0	0	0	0
isotig01420	b155 S82593 Rhodobacter capsulatus ATCC 33303	87.7	17	0	0	0	0	0	0	0	0	0	1	0	0	0	0	0	0	0	0	0	0	0	0	0	0	0	0	0	0	0	4	0	0	0	0	0	0	0	0	0	1	0	0	0	7	0	0
isotig01422	b10197 EF173658 Staphylococcus epidermidis ATCC 14990	99.6	2	0	0	0	0	0	0	0	0	0	0	0	0	0	0	0	0	0	0	0	0	0	0	0	0	0	0	0	0	0	0	0	0	0	0	0	0	0	0	0	0	0	0	0	0	0	0
isotig01427	b22579 NZ_ANSG01000019 Neisseria meningitidis 77221	96.9	25	0	0	0	0	0	0	0	0	0	0	0	0	0	0	0	0	0	0	0	0	0	0	0	0	0	0	0	0	0	0	0	0	0	0	0	0	0	0	0	0	0	0	0	0	0	0
isotig01428	b17590 AB547633 Prevotella timonensis JCM 15640	93.2	7	0	0	0	0	0	0	0	0	0	0	0	0	0	0	0	0	0	0	0	4	0	0	0	0	0	0	0	0	0	0	0	0	0	0	0	0	0	0	0	0	0	0	1	0	0	0
isotig01430	b10722 XM_001731267 Malassezia globosa CBS 7966	83.8	60	0	0	0	0	0	0	0	0	0	0	0	0	2	0	0	0	0	0	2	0	0	0	0	0	0	0	0	0	0	0	0	48	0	2	0	0	0	0	0	1	0	0	0	0	0	0
isotig01432	b20420 NZ_AGRK01000030 Haemophilus sp. oral taxon 851 str. F0397	96.6	73	0	0	0	0	0	73	0	0	0	0	0	0	0	0	0	0	0	0	0	0	0	0	0	0	0	0	0	0	0	0	0	0	0	0	0	0	0	0	0	0	0	0	0	0	0	0
isotig01433	b19438 AFQO01000016 Haemophilus haemolyticus M19501	94.4	9	0	0	0	0	0	9	0	0	0	0	0	0	0	0	0	0	0	0	0	0	0	0	0	0	0	0	0	0	0	0	0	0	0	0	0	0	0	0	0	0	0	0	0	0	0	0
isotig01434	b17623 AB547600 Prevotella dentalis JCM 13448	83	71	0	0	0	0	0	0	0	0	0	0	0	0	0	0	0	0	0	0	0	0	0	0	0	0	0	0	0	0	0	0	0	0	0	0	0	0	0	0	0	0	0	0	0	0	0	0
isotig01436	b19941 ACZK01000037 Prevotella sp. oral taxon 302 str. F0323	79	101	0	0	0	0	0	0	0	0	0	2	0	0	0	0	0	0	0	7	0	0	0	0	0	0	0	0	0	90	1	0	0	0	0	0	0	0	1	0	0	0	0	0	0	0	0	0
isotig01438	b22237 NZ_AMEX01000007 Veillonella atypica KON ATCC 17744	93.5	209	0	0	0	0	0	17	0	0	0	0	0	0	0	0	0	0	0	191	0	0	0	0	0	0	0	0	0	0	0	0	0	0	1	0	0	0	0	0	0	0	0	0	0	0	0	0
isotig01442	b18460 AEQR01000002 Streptococcus australis ATCC 700641	98.6	92	0	0	0	0	0	0	0	0	0	0	0	0	0	0	0	0	0	92	0	0	0	0	0	0	0	0	0	0	0	0	0	0	0	0	0	0	0	0	0	0	0	0	0	0	0	0
isotig01446	b15676 CP002008 Caulobacter segnis ATCC 21756	87	12	0	0	0	0	0	0	0	0	0	0	0	0	0	0	0	0	0	0	0	0	0	0	0	0	0	0	0	0	0	0	0	0	0	0	0	0	1	0	0	0	0	0	0	0	0	0
isotig01447	b9562 CP000699 Sphingomonas wittichii RW1	91.9	69	0	21	0	28	0	0	0	1	0	0	0	1	6	0	0	0	0	0	0	0	0	0	4	0	0	0	0	2	0	0	0	0	0	0	1	0	0	4	0	0	1	0	0	0	0	0
isotig01448	b18514 AEVD01000004 Streptococcus infantis ATCC 700779	90.1	18	0	0	0	0	0	0	0	0	0	10	0	0	0	0	0	0	0	8	0	0	0	0	0	0	0	0	0	0	0	0	0	0	0	0	0	0	0	0	0	0	0	0	0	0	0	0
isotig01456	b1124 AF352805 Streptococcus pneumoniae ATCC 33400	99.1	50	0	0	0	0	0	0	0	5	0	0	0	0	0	0	0	0	0	0	4	4	2	0	0	0	0	0	0	0	0	0	0	0	0	0	0	0	0	0	0	0	0	0	0	0	0	0
isotig01458	b1124 AF352805 Streptococcus pneumoniae ATCC 33400	99.8	4210	0	0	0	0	0	0	0	16	0	0	0	0	0	0	7	0	0	0	8	20	1909	7	0	2	0	1	0	6	0	224	0	0	0	0	0	0	1	0	0	0	0	0	0	0	0	0
isotig01469	v3131 3372 Corynebacterium pseudodiphtheriticum A7-60	98.8	529	0	3	0	0	0	134	0	0	0	0	0	0	0	0	0	0	0	0	0	1	0	0	0	0	0	0	0	0	0	0	0	0	0	5	0	0	0	0	0	0	0	0	0	0	0	0
isotig01472	b22579 NZ_ANSG01000019 Neisseria meningitidis 77221	96.9	3	0	0	0	0	0	0	0	0	0	0	0	0	0	0	0	0	0	0	0	0	0	0	0	0	0	0	0	0	0	0	0	0	0	0	0	0	0	0	0	0	0	0	0	0	0	0
isotig01473	v3131 3372 Corynebacterium pseudodiphtheriticum A7-60	99.2	380	0	0	0	0	0	0	0	0	0	5	0	0	0	0	0	0	0	0	0	3	0	0	0	0	0	0	0	0	0	0	0	0	0	0	0	0	0	0	0	0	0	0	0	1	0	0
isotig01476	b22702 AMYL01000007 Staphylococcus aureus subsp. aureus DSM 20231	96.9	6	0	0	0	0	0	0	0	0	0	0	0	0	0	0	0	0	0	0	0	5	0	0	0	0	0	0	0	0	0	0	0	0	0	0	0	0	0	0	0	0	0	0	0	0	0	0
isotig01477	b3459 AB071388 Campylobacter rectus ATCC 33238	100	81	0	0	0	0	0	0	0	0	0	0	0	0	0	0	0	0	0	0	0	0	0	0	0	0	0	0	0	0	0	0	0	0	0	0	0	0	0	0	0	0	0	0	0	0	0	0
isotig01478	b22579 NZ_ANSG01000019 Neisseria meningitidis 77221	96.8	1	0	0	0	0	0	0	0	0	0	0	0	0	0	0	0	0	0	0	0	0	0	0	0	0	0	0	0	0	0	0	0	0	0	0	0	0	0	0	0	0	0	0	0	0	0	0
isotig01482	b13661 ACGD01000005 Corynebacterium accolens ATCC 49725	94.4	20	0	0	0	0	0	0	0	0	0	0	0	0	0	0	0	0	0	0	0	0	0	0	0	0	0	0	0	0	0	0	0	19	0	0	0	0	0	0	1	0	0	0	0	0	0	0
isotig01487	v3117 3335 Corynebacterium pseudodiptheriticum CMPT M369-2	99.1	16	0	0	0	0	0	1	0	0	0	0	0	1	0	0	0	0	0	0	0	0	0	0	0	0	0	0	0	0	0	0	0	0	0	0	0	0	0	0	0	0	0	0	0	0	0	0
isotig01490	b1124 AF352805 Streptococcus pneumoniae ATCC 33400	99.2	1	0	0	0	0	0	0	0	0	0	0	0	0	0	0	0	0	0	0	0	0	0	0	0	0	0	0	0	0	0	0	0	0	0	0	0	0	0	0	0	0	0	0	0	0	0	0
isotig01491	b1124 AF352805 Streptococcus pneumoniae ATCC 33400	99.8	62	0	1	0	0	0	0	0	2	0	0	0	0	0	0	0	0	0	0	0	0	23	0	0	0	0	0	0	1	0	0	0	0	0	0	0	0	0	0	0	0	0	0	0	0	0	0
isotig01492	b22702 AMYL01000007 Staphylococcus aureus subsp. aureus DSM 20231	99.7	53	0	0	0	0	0	0	0	0	0	0	0	0	0	0	0	0	0	0	0	1	0	0	0	0	0	0	0	0	0	0	0	0	0	0	0	0	0	0	0	0	0	0	0	0	0	0
isotig01497	b7402 AY835628 Lactobacillus salivarius subsp. salicinius ATCC 11742	98.4	7	0	0	0	0	0	0	0	0	0	0	0	0	0	0	0	0	0	0	0	0	0	0	0	0	0	0	0	0	0	0	0	7	0	0	0	0	0	0	0	0	0	0	0	0	0	0
isotig01498	b1124 AF352805 Streptococcus pneumoniae ATCC 33400	99	1	0	0	0	0	0	0	0	0	0	0	0	0	0	0	0	0	0	0	0	0	1	0	0	0	0	0	0	0	0	0	0	0	0	0	0	0	0	0	0	0	0	0	0	0	0	0
isotig01500	v3117 3335 Corynebacterium pseudodiptheriticum CMPT M369-2	99.3	3	0	0	0	0	0	0	0	0	0	3	0	0	0	0	0	0	0	0	0	0	0	0	0	0	0	0	0	0	0	0	0	0	0	0	0	0	0	0	0	0	0	0	0	0	0	0
isotig01506	b14162 NC_012778 Eubacterium eligens ATCC 27750	68.9	31	0	0	0	0	0	6	0	0	0	0	0	0	0	0	0	0	0	3	0	0	0	0	0	0	0	0	0	0	0	0	0	0	0	0	0	0	0	0	0	0	0	0	0	0	0	0
isotig01510	b1124 AF352805 Streptococcus pneumoniae ATCC 33400	99.4	25	0	0	0	0	0	0	0	1	0	0	0	0	0	0	0	0	0	0	2	2	0	0	0	0	0	0	0	0	0	0	0	0	0	0	0	0	0	0	0	0	0	0	0	0	0	0
isotig01512	b19940 ACZM01000015 Selenomonas infelix ATCC 43532	95.3	38	0	0	0	0	0	0	0	0	0	0	0	0	0	0	0	0	0	0	0	0	0	0	0	0	0	0	0	0	0	0	0	0	0	0	0	0	0	0	0	0	0	0	0	0	0	0
isotig01513	v3131 3372 Corynebacterium pseudodiphtheriticum A7-60	98.3	1	0	0	0	0	0	0	0	0	0	0	0	0	0	0	0	0	0	0	0	0	0	0	0	0	0	0	0	0	0	0	0	0	0	0	0	0	0	0	0	0	0	0	0	0	0	0
isotig01518	b13617 NC_013440 Haliangium ochraceum DSM 14365	77.3	23	0	0	0	0	0	0	0	0	0	0	0	0	0	0	0	0	0	0	0	0	0	22	0	0	0	0	0	0	0	0	0	0	0	0	0	0	0	0	0	0	1	0	0	0	0	0
isotig01519	b22702 AMYL01000007 Staphylococcus aureus subsp. aureus DSM 20231	98.6	106	0	0	0	0	0	0	0	0	1	0	0	0	0	0	0	0	0	0	0	0	0	0	0	0	0	0	0	0	0	0	0	0	0	0	0	0	0	0	0	0	0	0	0	0	0	0
isotig01523	b18953 NC_015500 Treponema brennaborense DSM 12168	77	17	0	0	0	0	0	0	0	13	0	0	0	0	0	0	0	0	0	4	0	0	0	0	0	0	0	0	0	0	0	0	0	0	0	0	0	0	0	0	0	0	0	0	0	0	0	0
isotig01524	b17979 AEDX01000013 Streptococcus mitis NCTC 12261	94.5	5	0	0	0	0	0	0	0	0	0	0	0	0	0	0	0	0	0	0	0	0	0	0	0	0	0	0	0	0	0	0	0	0	0	0	0	0	0	0	0	0	0	0	0	0	4	0
isotig01527	b13661 ACGD01000005 Corynebacterium accolens ATCC 49725	94.2	67	0	0	0	2	0	0	0	0	0	0	0	0	0	0	0	0	0	0	0	0	0	0	0	0	0	0	0	5	0	0	0	0	0	0	0	0	1	0	4	47	0	0	0	1	0	0
isotig01529	v3131 3372 Corynebacterium pseudodiphtheriticum A7-60	99.1	66	0	0	0	0	0	1	0	0	0	0	0	0	0	0	0	0	0	0	0	0	0	0	0	0	0	0	0	0	0	0	0	0	0	0	0	0	0	0	0	0	0	0	0	0	0	0
isotig01530	b22579 NZ_ANSG01000019 Neisseria meningitidis 77221	97.1	256	0	0	0	0	0	0	0	0	0	0	0	0	0	0	0	0	0	0	0	0	0	0	0	0	0	0	0	0	0	0	0	0	0	0	0	0	0	0	0	0	0	0	0	0	0	0
isotig01532	b22702 AMYL01000007 Staphylococcus aureus subsp. aureus DSM 20231	97.6	42	0	0	0	0	0	0	0	0	0	0	0	0	0	0	0	0	0	0	0	23	0	0	0	0	0	0	0	0	0	0	0	0	0	0	0	0	0	0	0	1	0	0	0	0	0	0
isotig01533	b6850 AY691289 Prevotella veroralis ATCC 33779	92.7	38	0	0	0	0	0	1	0	0	0	0	0	0	0	0	0	0	0	36	0	0	0	0	0	0	0	0	0	0	0	0	0	0	1	0	0	0	0	0	0	0	0	0	0	0	0	0
isotig01534	b13606 NC_013203 Atopobium parvulum DSM 20469	91.8	294	0	0	0	0	0	6	0	0	0	0	0	0	0	0	0	0	0	220	0	0	0	0	0	0	0	0	0	0	0	0	0	0	0	0	0	0	0	0	0	0	0	0	0	0	0	0
isotig01535	v1628 3280 Dolosigranulum pigrum z1901	99.3	1096	0	4	0	0	0	26	0	0	0	16	3	0	0	0	0	0	0	0	0	0	0	0	0	0	35	38	0	0	0	9	178	0	0	0	0	0	12	0	4	3	0	1	0	598	0	1
isotig01537	b7335 AY837570 Prevotella melaninogenica ATCC 25845D	95.4	19	0	0	0	0	0	4	0	0	0	0	0	0	0	0	0	0	0	10	0	0	0	0	0	0	0	0	0	0	0	0	0	0	0	0	0	0	0	0	0	0	0	0	0	0	0	0
isotig01538	b22702 AMYL01000007 Staphylococcus aureus subsp. aureus DSM 20231	98.4	34	0	0	0	0	0	0	0	0	0	0	0	0	0	0	0	0	0	0	0	0	0	0	0	0	0	0	0	0	0	0	0	0	0	0	0	0	0	0	0	0	0	0	0	0	0	0
isotig01546	v3117 3335 Corynebacterium pseudodiptheriticum CMPT M369-2	99	104	0	0	0	0	0	6	0	0	0	3	0	0	0	0	0	0	0	0	0	2	0	0	0	0	0	0	0	0	0	0	0	0	0	0	0	0	0	0	0	0	0	0	0	3	0	0
isotig01547	b3406 AY123694 Moraxella lincolnii ATCC 51388	99.6	465	0	0	0	0	0	0	0	0	0	0	0	0	0	393	0	6	0	0	0	0	0	0	2	0	0	0	0	0	0	0	56	0	0	0	0	0	0	0	0	0	0	0	0	0	0	0
isotig01552	b22702 AMYL01000007 Staphylococcus aureus subsp. aureus DSM 20231	97.8	1	0	0	0	0	0	0	0	0	0	0	0	0	0	0	0	0	0	0	0	1	0	0	0	0	0	0	0	0	0	0	0	0	0	0	0	0	0	0	0	0	0	0	0	0	0	0
isotig01555	b14483 NZ_ACVP01000003 Corynebacterium tuberculostearicum SK141	69.8	110	0	0	0	0	0	7	0	0	0	8	0	0	0	0	0	0	0	0	0	10	0	0	0	0	3	0	0	0	0	0	0	0	0	1	0	0	0	0	1	0	0	0	1	0	0	0
isotig01556	b12427 EU790575 Pseudomonas pictorum ATCC 23328	92.3	942	0	0	6	0	0	0	0	0	0	0	0	0	0	0	0	0	0	0	0	0	0	0	0	0	0	0	0	0	0	0	0	0	0	0	0	0	0	0	0	0	0	0	0	0	0	0
isotig01558	b22579 NZ_ANSG01000019 Neisseria meningitidis 77221	97.1	21535	0	0	0	0	0	1	0	1	0	0	0	0	0	0	0	0	0	1	0	0	0	0	0	0	0	0	0	0	0	0	0	0	0	0	0	0	0	0	2	0	0	0	0	0	0	0
isotig01561	b1456 AF242278 Staphylococcus auricularis ATCC 33753	100	9	0	0	0	0	0	0	0	0	0	0	0	0	0	0	0	0	0	0	0	1	0	0	0	0	0	0	0	0	0	0	0	8	0	0	0	0	0	0	0	0	0	0	0	0	0	0
isotig01563	b22579 NZ_ANSG01000019 Neisseria meningitidis 77221	96.8	2	0	0	0	0	0	0	0	0	0	0	0	0	0	0	0	0	0	0	0	0	0	0	0	0	0	0	0	0	0	0	0	0	0	0	0	0	0	0	0	0	0	0	0	0	0	0
isotig01564	v3131 3372 Corynebacterium pseudodiphtheriticum A7-60	98.7	29	0	0	0	0	0	1	0	0	0	0	0	0	0	0	0	0	0	0	0	0	0	0	0	0	0	0	0	0	0	0	0	0	0	0	0	0	0	0	1	0	0	0	1	1	0	0
isotig01567	b17625 AB547598 Prevotella copri JCM 13464	79.4	8	0	0	0	0	0	0	0	0	0	0	0	0	0	0	0	0	0	6	0	0	0	0	0	0	0	0	0	0	0	0	0	0	0	0	0	0	0	0	0	0	0	0	0	0	0	0
isotig01571	b22702 AMYL01000007 Staphylococcus aureus subsp. aureus DSM 20231	98.2	728	0	0	0	0	0	0	0	0	32	0	0	0	0	0	0	0	0	0	0	0	0	0	0	0	0	0	0	0	0	0	0	0	0	0	0	0	0	0	0	0	0	0	0	0	0	0
isotig01572	v3131 3372 Corynebacterium pseudodiphtheriticum A7-60	99.2	459	0	0	0	0	0	14	0	0	0	3	0	0	0	0	0	0	0	0	0	2	0	0	0	0	0	0	0	0	0	0	0	0	0	0	0	0	0	0	0	0	0	0	0	1	0	0
isotig01574	b1124 AF352805 Streptococcus pneumoniae ATCC 33400	99.5	69	0	0	0	0	0	0	0	2	0	0	0	0	0	0	1	0	0	0	0	0	16	0	0	0	0	0	0	0	0	4	0	0	0	0	0	0	0	0	0	0	0	0	0	0	0	0
isotig01576	b7684 NC_007406 Nitrobacter winogradskyi Nb-255	91.8	9	0	0	0	0	0	0	0	0	0	0	0	0	2	0	0	0	0	0	0	0	0	0	1	0	0	0	0	0	0	0	0	0	0	0	0	0	0	0	0	0	0	0	0	0	0	0
isotig01578	b22702 AMYL01000007 Staphylococcus aureus subsp. aureus DSM 20231	99.8	15	0	0	0	0	0	0	0	0	0	0	0	0	0	0	0	0	0	0	0	0	0	0	0	0	0	0	0	0	0	0	0	0	0	0	0	0	0	0	0	0	0	0	0	0	0	0
isotig01579	b3440 AY123738 Streptococcus gordonii ATCC 10558	94.6	12	0	0	0	0	0	0	0	0	0	0	0	0	0	0	0	0	0	3	0	0	0	0	0	0	0	0	0	0	0	0	0	0	0	0	0	0	0	0	0	0	0	0	0	0	0	0
isotig01581	b20763 ACWJ01000002 Campylobacter sp. 10_1_50	96.9	13	0	0	0	0	0	1	0	0	0	0	0	0	0	0	0	0	0	0	0	0	0	0	0	0	0	0	0	0	0	0	0	0	0	0	0	0	0	0	0	0	0	0	0	0	0	0
isotig01582	b20442 NC_016887 Nocardia cyriacigeorgica GUH-2	68.7	48	0	0	0	0	0	2	0	1	0	0	0	0	0	0	0	0	0	0	0	7	0	0	0	0	2	0	0	0	0	0	0	0	0	0	0	0	0	0	0	0	0	0	0	0	0	0
isotig01583	b22702 AMYL01000007 Staphylococcus aureus subsp. aureus DSM 20231	99.8	126	0	0	0	0	0	0	0	0	0	0	0	0	0	0	0	0	0	0	0	3	0	0	0	0	0	0	0	0	0	0	0	0	0	0	0	0	0	0	0	0	0	0	0	0	0	0
isotig01584	b1124 AF352805 Streptococcus pneumoniae ATCC 33400	97.4	42	0	0	0	0	0	0	0	19	0	0	0	0	0	0	0	0	0	0	0	12	2	0	0	0	0	0	0	0	0	0	0	0	0	0	0	0	0	0	0	0	0	0	0	0	0	0
isotig01587	b14627 NZ_ACYI01000002 Enhydrobacter aerosaccus SK60	99.1	12	0	0	0	0	0	0	0	0	0	0	0	0	12	0	0	0	0	0	0	0	0	0	0	0	0	0	0	0	0	0	0	0	0	0	0	0	0	0	0	0	0	0	0	0	0	0
isotig01589	b22702 AMYL01000007 Staphylococcus aureus subsp. aureus DSM 20231	98.8	276	0	0	0	1	0	0	0	0	17	0	0	0	0	0	0	0	0	0	0	0	0	0	0	0	0	0	0	0	0	0	0	0	0	0	0	0	0	0	0	0	0	0	0	0	0	0
isotig01590	b1124 AF352805 Streptococcus pneumoniae ATCC 33400	99.7	93	0	0	0	0	0	0	0	1	0	0	0	0	0	0	0	0	0	0	0	0	39	0	0	0	0	0	0	0	0	6	0	0	0	0	0	0	0	0	0	0	0	0	0	0	0	0
isotig01593	b7335 AY837570 Prevotella melaninogenica ATCC 25845D	95.9	5	0	0	0	0	0	0	0	0	0	0	0	0	0	0	0	0	0	5	0	0	0	0	0	0	0	0	0	0	0	0	0	0	0	0	0	0	0	0	0	0	0	0	0	0	0	0
isotig01594	v5155 3881 Streptococcus parasanguinis ATCC 15912	96.7	13	0	0	0	0	0	1	0	0	0	0	0	0	0	0	12	0	0	0	0	0	0	0	0	0	0	0	0	0	0	0	0	0	0	0	0	0	0	0	0	0	0	0	0	0	0	0
isotig01595	b10882 NZ_ABBX01000122 Candidate division TM7 sp. single-cell isolate TM7c	72.3	730	0	0	0	0	0	0	0	0	0	0	0	1	0	0	0	0	0	724	0	0	0	1	0	0	0	0	0	0	0	0	0	0	4	0	0	0	0	0	0	0	0	0	0	0	0	0
isotig01596	b5004 NC_002967 Treponema denticola ATCC 35405	99.6	6	0	0	0	0	0	0	0	0	0	0	0	0	0	0	0	0	0	0	0	0	0	0	0	0	0	0	0	0	0	0	0	0	0	0	0	0	0	0	0	0	0	0	0	0	0	0
isotig01597	b22702 AMYL01000007 Staphylococcus aureus subsp. aureus DSM 20231	99.8	2	0	0	0	0	0	0	0	0	0	0	0	0	0	0	0	0	0	0	0	0	0	0	0	0	0	0	0	0	0	0	0	0	0	0	0	0	0	0	0	0	0	0	0	0	0	0
isotig01598	b21063 AGYA01000033 Bergeyella zoohelcum ATCC 43767	83.5	3	0	0	0	0	0	1	0	0	0	0	0	0	0	0	0	0	0	0	0	0	0	0	0	0	0	0	0	0	0	0	0	0	0	0	0	0	0	0	0	0	0	0	0	0	0	0
isotig01599	b10882 NZ_ABBX01000122 Candidate division TM7 sp. single-cell isolate TM7c	72.5	63	0	0	0	0	0	2	0	0	0	0	0	61	0	0	0	0	0	0	0	0	0	0	0	0	0	0	0	0	0	0	0	0	0	0	0	0	0	0	0	0	0	0	0	0	0	0
isotig01607	b15350 NZ_ACIM02000001 Dialister invisus DSM 15470	98.2	67	0	0	0	0	0	0	0	0	0	0	0	0	0	0	0	0	0	12	0	0	0	0	0	0	0	0	0	0	0	0	0	0	0	0	0	0	0	0	0	0	0	0	0	0	0	0
isotig01611	b15920 CP001849 Gardnerella vaginalis 409-05 NULL	78.9	99	0	0	0	0	0	0	0	0	0	0	0	0	0	0	0	0	0	0	0	0	0	0	0	0	0	0	0	0	0	0	0	2	0	0	0	0	0	0	0	0	0	0	0	0	0	0
isotig01616	v3117 3335 Corynebacterium pseudodiptheriticum CMPT M369-2	93	5	0	0	0	0	0	0	0	0	0	0	0	0	0	0	0	0	0	0	0	0	0	0	0	0	1	0	0	0	0	0	0	0	0	0	0	0	0	0	0	0	3	0	0	0	0	0
isotig01617	b1124 AF352805 Streptococcus pneumoniae ATCC 33400	95.6	45	0	0	0	0	0	0	0	2	0	0	0	0	0	0	0	0	0	2	0	0	0	0	0	0	0	0	0	38	0	1	0	0	0	0	0	0	0	0	0	0	0	0	0	0	0	0
isotig01618	b1124 AF352805 Streptococcus pneumoniae ATCC 33400	99.7	4	0	0	0	0	0	0	0	2	0	0	0	0	0	0	0	0	0	0	0	0	1	0	0	0	0	0	0	0	0	0	0	0	0	0	0	0	0	0	0	0	0	0	0	0	0	0
isotig01621	b10722 XM_001731267 Malassezia globosa CBS 7966	96	10	1	0	0	0	0	0	0	0	0	0	0	0	0	0	0	0	0	0	0	0	0	0	0	0	0	0	9	0	0	0	0	0	0	0	0	0	0	0	0	0	0	0	0	0	0	0
isotig01622	b16599 ADMV01000002 Streptococcus oralis ATCC 35037	93.5	65	0	0	0	0	0	0	0	0	0	0	0	0	0	0	0	0	0	1	0	3	0	0	0	0	0	0	0	0	0	0	0	0	0	0	0	0	1	0	0	0	2	1	0	0	0	0
isotig01623	b22702 AMYL01000007 Staphylococcus aureus subsp. aureus DSM 20231	97.1	2	0	0	0	0	0	0	0	0	0	0	0	0	0	0	0	0	0	0	0	2	0	0	0	0	0	0	0	0	0	0	0	0	0	0	0	0	0	0	0	0	0	0	0	0	0	0
isotig01625	b6839 AY691278 Prevotella buccalis ATCC 35310	98	11	0	0	0	0	0	0	0	0	0	0	0	0	0	0	0	0	0	0	0	0	0	0	0	0	0	0	0	0	0	0	0	0	0	0	0	0	0	0	0	0	0	11	0	0	0	0
isotig01628	b18093 AECU01000014 Faecalibacterium cf. prausnitzii KLE1255	92.6	28	0	0	0	0	0	0	0	0	0	0	0	0	0	0	0	0	0	0	0	0	0	0	23	0	0	0	0	0	0	0	0	0	0	0	5	0	0	0	0	0	0	0	0	0	0	0
isotig01629	b17532 NC_015673 Corynebacterium resistens DSM 45100	86.4	5	0	0	0	0	0	0	0	0	0	0	0	0	0	0	0	0	0	0	0	0	0	0	0	0	0	0	0	0	0	0	0	0	0	0	0	0	0	0	0	0	0	0	0	0	0	0
isotig01630	b22702 AMYL01000007 Staphylococcus aureus subsp. aureus DSM 20231	99.5	87	0	0	0	0	0	0	0	0	0	0	0	0	0	0	0	0	0	0	0	16	0	0	0	0	0	0	0	0	0	0	0	0	0	0	0	0	0	0	0	0	0	0	0	0	0	0
isotig01632	b20821 ALCB01000038 Actinomyces sp. ICM39	97.4	9	0	0	0	0	0	6	0	0	0	0	0	0	0	0	2	0	0	0	0	0	0	0	0	0	0	0	0	0	0	0	0	0	0	0	0	0	0	0	0	0	0	0	0	0	0	0
isotig01633	b22579 NZ_ANSG01000019 Neisseria meningitidis 77221	97.1	577	0	0	0	0	0	0	0	0	0	0	0	0	0	0	0	0	0	0	0	0	0	0	0	0	0	0	0	0	0	0	0	0	0	0	0	0	0	0	0	0	0	0	0	0	0	0
isotig01636	b1432 AY608421 Lactobacillus jensenii ATCC 25258	95.3	7	0	0	0	0	0	0	0	0	0	0	0	0	0	0	0	0	0	0	0	0	0	0	0	0	0	0	0	7	0	0	0	0	0	0	0	0	0	0	0	0	0	0	0	0	0	0
isotig01638	b411 AB008146 Klebsiella pneumoniae JCM1662	99.1	4	0	0	0	0	0	0	0	0	0	0	0	0	0	0	0	0	0	0	0	0	0	0	0	0	0	0	0	0	0	0	0	0	0	0	0	0	0	0	4	0	0	0	0	0	0	0
isotig01640	b19136 NZ_AFIH01000001 Oribacterium sp. oral taxon 108 str. F0425	76.5	21	0	0	0	0	0	0	0	0	0	0	0	0	0	0	0	0	0	0	0	0	0	0	0	0	0	0	0	0	0	0	0	0	0	0	0	0	0	0	0	0	0	0	0	0	0	0
isotig01642	b22702 AMYL01000007 Staphylococcus aureus subsp. aureus DSM 20231	97.8	169	0	0	0	0	0	0	0	0	0	0	0	0	0	0	0	0	0	0	0	106	0	0	0	0	0	0	0	0	0	0	0	0	0	0	0	0	0	0	0	0	0	0	0	0	0	0
isotig01643	b22579 NZ_ANSG01000019 Neisseria meningitidis 77221	96.9	6	0	0	0	0	0	0	0	0	0	0	0	0	0	0	0	0	0	0	0	0	0	0	0	0	0	0	0	0	0	0	0	0	0	0	0	0	0	0	0	0	0	0	0	0	0	0
isotig01644	v4673 3908 Streptococcus sobrinus ATCC 33478	99.6	11	0	0	0	0	0	0	0	0	0	0	0	0	0	0	0	0	0	0	0	0	0	0	0	0	0	0	0	0	0	0	0	0	0	0	0	0	0	0	0	0	0	0	0	0	0	0
isotig01646	b17622 AB547601 Prevotella denticola JCM 13449	99.5	329	0	0	0	0	0	0	0	3	0	0	0	0	0	0	0	0	0	124	0	0	0	0	0	0	0	0	0	1	0	0	0	0	0	0	0	0	0	0	0	0	0	0	0	0	0	0
isotig01647	v3131 3372 Corynebacterium pseudodiphtheriticum A7-60	99	55	0	0	0	0	0	0	0	0	0	0	0	0	0	0	0	0	0	0	0	1	0	0	0	0	0	0	0	0	0	0	0	0	0	0	0	0	0	0	0	0	0	0	0	0	0	0
isotig01649	b3423 AY123662 Pseudomonas pseudoalcaligenes subsp. pseudoalcaligenes ATCC 17440	96.6	11	0	0	0	0	0	0	0	0	0	0	0	0	1	0	0	0	0	0	0	0	0	0	0	0	0	0	0	10	0	0	0	0	0	0	0	0	0	0	0	0	0	0	0	0	0	0
isotig01652	b19136 NZ_AFIH01000001 Oribacterium sp. oral taxon 108 str. F0425	89.8	89	0	0	0	0	0	42	0	0	0	0	0	0	0	0	0	0	0	45	0	0	0	0	0	0	0	0	0	0	0	2	0	0	0	0	0	0	0	0	0	0	0	0	0	0	0	0
isotig01653	b1124 AF352805 Streptococcus pneumoniae ATCC 33400	92.2	301	0	0	0	1	0	0	0	0	0	0	0	0	0	0	0	0	0	0	0	0	0	0	0	0	0	0	0	0	0	0	0	0	0	0	0	0	0	0	0	0	0	0	0	0	0	0
isotig01655	b10275 EF685248 Acidovorax sp. JS42	97.1	42	0	0	0	0	13	3	0	0	0	0	0	0	9	0	0	3	0	0	0	0	0	0	0	0	3	0	0	0	0	2	0	0	0	0	0	0	0	0	0	0	0	0	0	1	4	0
isotig01660	b19673 AGAZ01000076 Neisseria wadsworthii 9715	74.2	302	0	0	0	16	1	4	4	17	0	0	0	1	2	0	2	0	0	0	0	0	0	0	0	0	0	0	0	0	0	0	0	0	0	0	0	0	12	0	0	0	0	0	0	0	0	0
isotig01662	b17592 AB547631 Prevotella shahii JCM 12083	99.6	410	0	0	0	0	0	5	0	0	0	0	0	0	0	0	0	0	0	404	0	0	0	0	0	0	0	0	0	0	0	1	0	0	0	0	0	0	0	0	0	0	0	0	0	0	0	0
isotig01665	b1124 AF352805 Streptococcus pneumoniae ATCC 33400	99.3	6	0	0	0	0	0	0	0	0	0	0	0	0	0	0	0	0	0	0	0	0	0	0	0	0	0	0	0	0	0	0	0	0	0	0	0	0	0	0	0	0	0	0	0	0	0	0
isotig01666	b9562 CP000699 Sphingomonas wittichii RW1	78.5	85	1	0	0	2	0	3	0	0	0	0	0	0	2	0	0	0	0	0	0	0	1	0	0	0	0	0	2	0	0	25	0	0	0	0	2	4	0	0	0	6	0	0	0	0	0	1
isotig01670	b3440 AY123738 Streptococcus gordonii ATCC 10558	69	24	0	0	0	0	0	0	0	0	0	0	0	0	0	0	0	0	0	0	6	3	11	0	0	0	0	0	0	0	0	3	0	0	0	0	0	0	0	0	0	0	0	0	0	0	0	0
isotig01672	b17979 AEDX01000013 Streptococcus mitis NCTC 12261	92.6	68	0	0	0	0	0	0	0	0	0	0	0	0	0	0	8	0	0	24	0	0	0	0	0	0	0	0	0	5	0	0	0	1	0	0	0	0	0	0	0	0	0	0	0	0	0	1
isotig01673	b21019 NZ_AGWQ01000004 Actinomyces turicensis ACS-279-V-Col4	84.3	309	0	0	0	0	0	254	0	0	0	0	0	0	0	0	1	0	0	46	0	0	0	0	0	0	0	0	0	0	0	0	0	0	0	0	0	0	0	0	0	0	0	0	0	0	0	0
isotig01674	v5167 3897 Streptococcus vestibularis ATCC 49124	99.3	32	0	0	0	0	0	0	0	0	0	0	0	0	0	0	0	0	0	5	0	0	0	0	0	0	0	0	0	0	0	0	0	0	0	0	0	0	0	0	0	0	0	0	0	0	0	0
isotig01675	b6806 AY691245 Corynebacterium amycolatum ATCC 49368	100	60	0	0	0	0	0	0	0	0	0	0	0	0	0	0	0	0	0	0	0	0	0	0	0	0	0	0	1	58	0	0	0	0	0	0	0	0	0	0	0	0	0	1	0	0	0	0
isotig01676	b19630 JF745942 Tetrasphaera australiensis DSM 12890	79.3	284	0	0	0	0	0	0	0	0	0	0	0	0	0	0	0	0	0	0	0	0	0	0	0	0	0	0	0	0	0	0	0	0	0	0	0	0	0	0	59	2	0	196	25	0	0	0
isotig01677	b3386 AY123673 Gardnerella vaginalis ATCC 14018	99.3	199	0	0	0	16	0	0	0	0	0	0	0	0	0	0	0	0	0	0	0	3	0	0	0	0	0	0	0	0	0	16	0	0	0	0	0	0	0	0	0	0	0	0	0	0	0	0
isotig01678	b3423 AY123662 Pseudomonas pseudoalcaligenes subsp. pseudoalcaligenes ATCC 17440	98	103	0	0	0	0	0	0	0	0	0	0	0	0	0	0	0	0	0	0	0	0	0	0	0	0	0	0	0	102	0	1	0	0	0	0	0	0	0	0	0	0	0	0	0	0	0	0
isotig01679	b4013 NC_004663 Bacteroides thetaiotaomicron VPI-5482	79.3	75	0	0	0	0	0	0	0	0	0	0	0	0	0	0	0	0	0	0	0	0	0	0	0	0	0	0	0	0	0	0	0	0	0	0	0	0	0	0	0	0	0	0	0	0	0	0
isotig01680	b3427 AY123717 Ralstonia pickettii ATCC 27511	98.2	56	0	0	0	0	1	0	0	1	0	0	0	0	11	0	0	4	0	0	0	0	0	0	0	0	0	5	0	4	0	0	0	0	0	0	0	0	4	0	0	0	0	0	0	0	1	4
isotig01682	b16676 ACKT01000016 Selenomonas noxia ATCC 43541	99.6	51	0	0	0	0	0	0	0	0	0	0	0	0	0	0	0	0	0	0	0	0	0	0	0	0	0	0	0	0	0	0	0	0	0	0	0	0	0	0	0	0	0	0	0	0	0	0
isotig01684	b18377 CP002444 Thermovibrio ammonificans HB-1	61.9	8	0	0	0	0	0	5	0	0	0	0	0	0	0	0	0	0	0	3	0	0	0	0	0	0	0	0	0	0	0	0	0	0	0	0	0	0	0	0	0	0	0	0	0	0	0	0
isotig01685	b3155 NC_003062 Agrobacterium tumefaciens C58 (Cereon)	99.3	67	0	0	0	0	0	0	0	0	0	0	0	54	0	0	0	0	0	0	0	0	1	0	0	0	0	0	0	3	0	0	0	0	0	0	0	0	0	0	0	0	0	0	0	4	0	0
isotig01686	b17895 FM877004 Rahnella genomosp. 3 WMR126	94.4	27	0	0	0	0	0	0	0	0	0	0	0	0	0	0	0	0	0	0	0	22	0	0	0	1	0	0	0	0	0	0	0	0	0	0	0	0	0	0	0	0	0	0	0	0	0	0
isotig01687	b22579 NZ_ANSG01000019 Neisseria meningitidis 77221	96.7	3	0	0	0	0	0	0	0	0	0	0	0	0	0	0	0	0	0	0	0	0	0	0	0	0	0	0	0	0	0	0	0	0	0	0	0	0	0	0	0	0	0	0	0	0	0	0
isotig01688	b18514 AEVD01000004 Streptococcus infantis ATCC 700779	93.6	15	0	0	0	0	0	0	0	0	0	0	0	0	0	0	0	0	0	1	0	0	0	0	0	0	0	0	0	0	0	0	0	0	0	0	0	0	0	0	0	0	0	0	0	0	0	0
isotig01689	b19110 NC_015580 Novosphingobium sp. PP1Y	87.5	63	0	0	0	0	0	0	0	63	0	0	0	0	0	0	0	0	0	0	0	0	0	0	0	0	0	0	0	0	0	0	0	0	0	0	0	0	0	0	0	0	0	0	0	0	0	0
isotig01690	b20442 NC_016887 Nocardia cyriacigeorgica GUH-2	81.2	13	0	0	0	0	0	0	0	0	0	0	0	0	0	0	0	0	0	0	0	0	0	0	0	0	0	0	0	0	0	0	0	0	0	0	0	0	0	0	0	0	0	0	0	0	0	0
isotig01692	b16832 GG770215 Veillonella sp. 6_1_27	99.2	10	0	0	0	0	0	0	0	0	0	0	0	0	0	0	0	0	0	2	0	0	0	0	0	0	0	0	0	0	0	0	0	0	0	0	0	0	0	0	0	0	0	0	0	0	2	0
isotig01693	b7450 AY562570 Lactobacillus crispatus CECT4840	99.6	35	0	0	0	0	0	0	0	0	0	0	0	24	0	0	0	0	0	0	0	0	0	0	0	0	0	0	0	0	3	2	0	0	0	0	0	0	0	0	0	0	0	1	0	0	0	0
isotig01694	b18184 AECT01000014 Staphylococcus anginosus F0211	98.9	30	0	0	0	0	0	0	0	0	0	1	0	0	0	0	0	0	0	0	0	0	0	0	0	0	0	0	0	0	0	1	0	0	0	0	0	0	0	0	0	0	0	0	0	0	0	0
isotig01695	b18495 AECQ01000028 Solobacterium moorei F0204	89.7	447	0	0	0	0	0	1	0	0	0	0	0	0	0	0	0	0	0	442	1	0	0	2	0	0	1	0	0	0	0	0	0	0	0	0	0	0	0	0	0	0	0	0	0	0	0	0
isotig01696	b18613 CP002379 Arthrobacter phenanthrenivorans Sphe3	95.8	33	0	0	0	8	0	0	0	0	0	0	0	0	0	0	0	0	0	0	0	0	0	0	0	0	0	0	0	0	0	1	0	6	0	0	0	0	0	0	0	0	0	0	0	0	0	0
isotig01697	b18044 HM103922 Gemella sanguinis ATCC 700632	81.3	23	0	0	0	0	0	0	0	0	0	0	0	0	0	0	0	0	0	0	0	0	0	0	0	0	0	0	0	0	0	0	0	0	0	0	0	0	0	0	0	0	0	0	0	0	0	0
isotig01698	b17646 AB547577 Porphyromonas catoniae JCM 13863	77.1	38	0	0	0	0	0	2	0	0	0	0	0	0	0	0	0	0	0	36	0	0	0	0	0	0	0	0	0	0	0	0	0	0	0	0	0	0	0	0	0	0	0	0	0	0	0	0
isotig01699	b17604 AB547619 Prevotella nanceiensis JCM 15639	97.8	41	0	0	0	0	0	25	0	0	0	0	0	0	0	0	0	0	0	14	0	0	0	0	0	0	0	0	0	0	0	0	0	0	0	0	0	0	0	0	0	0	0	0	0	0	0	0
isotig01700	b18994 AEGR01000061 Hylemonella gracilis ATCC 19624	87.8	27	0	0	0	0	0	24	0	0	0	0	0	0	0	0	0	0	0	0	0	0	0	0	0	0	0	0	0	0	0	0	0	0	0	0	0	0	0	0	0	0	3	0	0	0	0	0
isotig01701	b10201 EF571588 Propionibacterium freudenreichii subsp. freudenreichii ATCC 6207	80.5	30	0	0	0	0	0	0	0	0	0	0	0	0	0	0	0	0	0	0	0	30	0	0	0	0	0	0	0	0	0	0	0	0	0	0	0	0	0	0	0	0	0	0	0	0	0	0
isotig01704	b1124 AF352805 Streptococcus pneumoniae ATCC 33400	98.8	115	0	0	0	0	0	0	0	14	0	0	0	0	0	0	0	0	0	0	14	13	27	1	0	0	0	0	0	0	0	5	0	0	0	0	0	0	0	0	0	0	0	0	0	0	0	0
isotig01705	b22702 AMYL01000007 Staphylococcus aureus subsp. aureus DSM 20231	96.8	131	0	0	0	0	0	0	0	0	0	0	0	0	0	0	0	0	0	0	0	84	0	0	0	0	1	0	0	0	0	0	0	0	0	0	0	0	0	0	0	0	0	0	0	0	0	0
isotig01706	b6845 AY691284 Prevotella loescheii ATCC 15930	88.7	140	0	0	0	0	0	0	0	0	0	0	0	0	0	0	0	0	0	0	0	0	0	0	0	0	0	0	0	0	0	0	0	0	0	0	0	0	0	0	0	0	1	0	0	0	0	0
isotig01707	b14483 NZ_ACVP01000003 Corynebacterium tuberculostearicum SK141	89.7	1248	0	0	0	0	24	0	0	0	0	0	13	0	0	0	0	0	0	0	0	0	0	0	2	5	1	1	57	122	1	0	0	826	9	0	0	3	0	0	39	87	0	0	35	0	0	0
isotig01708	v3116 3327 Haemophilus aphrophilus A1-69	94.7	4	0	0	0	0	0	0	0	0	0	2	0	0	0	0	0	0	0	0	0	0	0	0	0	0	0	0	0	0	0	0	0	0	0	0	0	0	0	0	0	0	2	0	0	0	0	0
isotig01709	b253 AF036322 Staphylococcus capitis subsp. capitis ATCC 27840	100	181	0	0	0	0	0	1	0	0	1	0	0	0	0	0	0	0	0	0	0	2	0	0	0	0	0	0	0	0	0	0	0	168	5	0	0	0	0	0	4	0	0	0	0	0	0	0
isotig01710	b23358 NC_020302 Corynebacterium halotolerans YIM 70093 DSM 44683	72	17	0	0	0	0	0	0	0	0	0	0	0	0	0	0	13	0	0	0	0	0	0	0	0	0	0	0	0	0	0	0	0	0	0	0	0	0	0	0	3	0	0	0	0	0	0	0
isotig01712	b16937 NZ_ADBE01000059 Neisseria polysaccharea ATCC 43768	97.2	25	0	0	0	0	0	0	0	0	0	0	0	0	0	3	0	0	0	0	0	0	0	0	0	0	0	0	0	0	0	22	0	0	0	0	0	0	0	0	0	0	0	0	0	0	0	0
isotig01714	b17930 ADGQ01000035 Peptostreptococcus stomatis DSM 17678	88.7	6	0	0	0	0	0	2	0	0	0	0	0	0	0	0	0	0	0	4	0	0	0	0	0	0	0	0	0	0	0	0	0	0	0	0	0	0	0	0	0	0	0	0	0	0	0	0
isotig01718	b17639 AB547584 Porphyromonas gulae JCM 13865	99.5	222	0	0	0	0	0	0	0	0	0	0	0	0	0	0	0	0	0	0	0	0	0	0	0	0	0	0	0	0	0	0	0	0	0	0	0	0	0	0	0	0	0	0	0	0	0	0
isotig01719	b20192 ACRN01000011 Actinomyces graevenitzii C83	97.1	97	0	0	0	0	0	0	0	0	0	0	0	16	0	0	0	0	0	78	0	0	0	0	0	0	0	0	0	0	0	0	0	0	1	0	0	0	0	0	0	0	0	0	0	0	0	0
isotig01723	b284 AF240572 Bifidobacterium dentium JCM1195	99.3	98	0	0	0	0	0	0	0	0	0	1	0	0	0	0	0	0	0	0	0	0	0	0	0	0	0	0	0	0	0	0	0	0	0	0	0	0	0	0	0	0	0	0	0	0	0	0
isotig01724	b6846 AY691285 Prevotella oralis ATCC 33269	98	14	0	0	0	0	0	0	0	0	0	0	0	0	0	0	0	0	0	0	0	0	0	0	0	0	0	0	0	0	0	0	0	0	0	0	0	0	0	0	0	0	0	0	0	0	0	0
isotig01726	b13689 CP001682 Cryptobacterium curtum DSM 15641	100	9	0	0	0	0	0	0	0	0	0	0	0	0	0	0	0	0	0	0	0	0	0	0	0	0	0	0	0	0	0	0	0	0	0	0	0	0	0	0	0	0	0	0	0	0	0	0
isotig01727	b17646 AB547577 Porphyromonas catoniae JCM 13863	86.7	34	0	0	0	0	0	5	0	0	0	0	0	0	0	0	26	0	0	3	0	0	0	0	0	0	0	0	0	0	0	0	0	0	0	0	0	0	0	0	0	0	0	0	0	0	0	0
isotig01729	b18648 NZ_AEWU01000021 Haemophilus parainfluenzae ATCC 33392	95.4	7	0	0	0	0	0	0	0	0	0	0	0	0	0	0	0	0	0	0	0	0	0	0	0	0	0	0	0	4	0	0	0	0	0	0	0	0	0	0	0	0	0	0	0	0	0	0
isotig01730	b16599 ADMV01000002 Streptococcus oralis ATCC 35037	94.7	4	0	0	0	0	0	0	0	0	0	0	0	0	0	0	0	0	0	0	0	0	0	0	0	0	0	0	0	0	0	0	0	0	0	0	0	0	0	0	0	0	0	0	0	0	0	0
isotig01731	b3420 AY123661 Pseudomonas fluorescens ATCC 13525	96.4	1824	0	0	0	0	6	0	0	0	0	0	1	0	0	0	0	0	0	0	0	2	1	0	0	0	0	0	0	0	0	0	0	0	0	0	0	0	0	0	0	0	0	0	0	0	0	0
isotig01734	b15671 NZ_GG704964 Acinetobacter johnsonii SH046	98.7	22	0	0	0	0	0	0	0	0	0	0	0	0	0	0	0	0	0	0	0	0	0	0	0	0	0	0	0	0	0	0	0	0	0	0	0	0	0	0	0	0	0	0	0	0	20	0
isotig01739	b15348 NC_015437 Selenomonas sputigena ATCC 35185	99.6	93	0	0	0	0	0	0	0	0	0	0	0	0	0	0	0	0	0	12	0	0	0	0	0	0	0	0	0	0	0	0	0	0	0	0	0	0	0	0	0	0	0	0	0	0	0	0
isotig01741	b19135 NZ_AFII01000001 Parvimonas sp. oral taxon 110 str. F0139	72.7	7	0	0	0	0	0	0	0	0	0	0	0	0	0	0	0	0	0	0	0	0	0	0	0	0	0	0	0	0	0	0	0	0	0	0	0	0	0	0	0	0	0	0	0	0	0	0
isotig01744	b19073 NZ_AEMI01000016 Leuconostoc gelidum KCTC 3527	100	20	0	0	0	0	0	0	0	0	0	0	0	0	0	0	0	0	0	0	0	0	0	0	0	1	0	0	0	0	0	0	0	0	0	0	0	0	0	0	0	0	0	0	0	0	0	0
isotig01745	b521 NM_002156 Homo sapiens mitochondrion	81.8	465	0	6	5	8	8	18	5	6	2	3	5	8	8	2	9	2	0	0	0	13	8	10	10	8	17	1	1	2	6	21	3	7	4	3	0	16	22	4	21	9	10	5	9	4	25	2
isotig01746	b7762 CP000494 Bradyrhizobium sp. BTAi1	100	676	13	17	43	86	51	52	3	22	13	28	121	84	12	1	6	5	3	0	1	0	0	0	0	0	0	0	0	3	0	5	0	0	2	0	2	0	0	17	1	0	0	0	0	0	0	0
isotig01747	b19941 ACZK01000037 Prevotella sp. oral taxon 302 str. F0323	79.2	57	0	0	0	0	0	0	0	0	0	0	0	0	0	0	0	0	0	0	0	0	0	0	0	0	0	0	0	0	0	0	0	0	0	0	0	0	0	0	0	0	0	0	0	0	0	0
isotig01749	b14375 NZ_ACDZ02000011 Gemella haemolysans ATCC 10379	89.5	6	0	0	0	0	0	0	0	0	0	0	0	0	0	0	2	0	0	1	0	0	0	0	0	0	0	0	0	1	0	0	0	0	0	0	0	0	0	0	0	0	0	0	0	0	0	0
isotig01752	b15348 NC_015437 Selenomonas sputigena ATCC 35185	97.5	21	0	0	0	0	0	0	0	2	0	0	0	0	0	0	0	0	0	0	0	0	0	0	0	0	0	0	0	0	0	0	0	0	0	0	0	0	0	0	0	0	1	0	0	0	0	0
isotig01754	v3821 3576 Corynebacterium simulans A3M21	100	18	0	0	0	0	17	0	0	0	0	0	0	0	0	0	0	0	0	0	0	0	0	0	0	0	0	0	0	0	0	0	0	0	0	0	0	0	0	0	0	0	0	0	0	0	0	0
isotig01756	b6808 AY691247 Corynebacterium ammoniagenes ATCC 6871	77.7	71	0	0	0	0	0	0	0	0	0	0	0	0	0	0	0	0	0	0	0	0	0	0	0	0	0	0	0	0	0	0	0	0	0	0	0	0	0	1	0	0	0	0	0	69	0	1
isotig01758	v5162 3891 Streptococcus sanguinis ATCC 10556	95.6	40	0	0	0	0	0	18	0	0	0	0	0	1	0	0	4	0	0	10	0	0	0	0	0	0	0	0	0	0	0	1	0	0	0	0	0	0	0	0	0	0	0	0	0	0	2	0
isotig01759	b3427 AY123717 Ralstonia pickettii ATCC 27511	97.1	21	0	0	0	0	0	0	0	10	0	0	0	0	8	0	0	0	0	0	0	0	0	0	0	0	0	0	0	0	0	0	0	0	0	0	0	0	0	0	0	0	0	0	0	2	0	0
isotig01761	b13661 ACGD01000005 Corynebacterium accolens ATCC 49725	94.8	16	0	0	0	0	0	0	0	0	0	0	0	0	0	0	0	0	0	0	0	0	0	0	0	0	0	0	2	0	0	0	0	14	0	0	0	0	0	0	0	0	0	0	0	0	0	0
isotig01762	b20631 NC_017672 Paenibacillus mucilaginosus K02	79.5	52	0	0	0	0	0	0	0	0	0	0	0	0	0	0	0	0	0	0	0	0	0	0	0	0	0	0	0	0	0	0	0	1	0	0	0	0	0	0	0	0	0	0	0	0	0	0
isotig01764	b18216 NZ_AENP01000025 Peptoniphilus harei ACS-146-V-Sch2b	94.5	13	0	0	0	0	0	0	0	0	0	0	0	0	0	0	0	0	0	2	0	0	0	1	0	0	0	0	0	0	0	0	0	0	0	2	0	0	0	0	0	0	0	0	0	8	0	0
isotig01765	b17593 AEQO01000086 Prevotella salivae JCM 12084	99.6	7	0	0	0	0	0	4	0	0	0	0	0	0	0	0	0	0	0	3	0	0	0	0	0	0	0	0	0	0	0	0	0	0	0	0	0	0	0	0	0	0	0	0	0	0	0	0
isotig01766	b13661 ACGD01000005 Corynebacterium accolens ATCC 49725	94.5	40	0	0	0	0	0	0	0	0	0	0	0	0	0	0	0	0	0	0	0	0	0	1	0	0	0	0	16	0	0	0	0	11	0	0	0	0	1	0	0	0	0	0	10	0	0	0
isotig01768	b18414 ACRC01000387 Achromobacter xylosoxidans C54	99.6	19	0	0	0	0	0	2	0	0	0	0	0	0	0	0	0	0	0	0	0	0	0	0	0	0	0	0	0	0	0	13	0	0	0	0	0	0	2	0	0	0	0	0	0	0	0	0
isotig01770	b18094 AECS01000012 Megasphaera micronuciformis F0359	92.3	14	0	0	0	0	0	0	0	0	0	0	0	0	0	0	0	0	0	0	0	0	0	0	0	0	0	0	0	0	0	0	0	0	0	0	0	0	0	0	0	0	0	0	0	0	0	0
isotig01771	b13661 ACGD01000005 Corynebacterium accolens ATCC 49725	94.6	10	0	0	0	0	0	0	0	0	0	0	0	0	0	0	0	0	0	0	0	0	0	0	0	0	0	0	4	0	0	0	0	1	0	0	0	0	0	0	0	0	0	0	5	0	0	0
isotig01772	b13661 ACGD01000005 Corynebacterium accolens ATCC 49725	94.8	25	0	0	0	0	0	0	0	0	0	0	0	0	0	0	0	0	0	0	0	0	0	0	0	0	0	0	0	0	0	0	0	17	2	0	0	0	4	0	0	0	0	0	0	0	0	0
isotig01774	b1441 AF441382 Prevotella nigrescens ATCC 33563	99.3	31	0	0	0	0	0	0	0	0	0	0	0	0	0	0	0	0	0	13	0	0	0	0	0	0	0	0	0	0	0	0	0	0	0	0	0	0	0	0	0	0	0	1	0	0	0	0
isotig01775	b19941 ACZK01000037 Prevotella sp. oral taxon 302 str. F0323	80.6	27	0	0	0	0	0	24	0	1	0	0	0	0	0	0	0	0	0	2	0	0	0	0	0	0	0	0	0	0	0	0	0	0	0	0	0	0	0	0	0	0	0	0	0	0	0	0
isotig01777	b10882 NZ_ABBX01000122 Candidate division TM7 sp. single-cell isolate TM7c	64.5	3	0	0	0	0	0	0	0	0	0	0	0	0	0	0	0	0	0	3	0	0	0	0	0	0	0	0	0	0	0	0	0	0	0	0	0	0	0	0	0	0	0	0	0	0	0	0
isotig01778	b13642 ACHJ01000017 Corynebacterium lipophiloflavum DSM 44291	86.6	30	0	0	0	21	0	0	0	0	0	0	0	0	0	0	0	0	0	0	1	0	0	0	0	0	0	1	0	0	0	0	0	6	0	0	0	0	0	0	0	0	0	0	0	0	0	0
isotig01781	b10204 DQ914835 Sphingobacterium multivorum LMG8342	96.2	8	0	0	0	0	0	0	0	0	0	0	0	0	0	1	0	0	0	0	7	0	0	0	0	0	0	0	0	0	0	0	0	0	0	0	0	0	0	0	0	0	0	0	0	0	0	0
isotig01783	b19090 AP012204 Microlunatus phosphovorus NM-1 NBRC 101784	78.3	16	2	0	0	0	0	0	0	0	0	0	0	0	6	0	0	0	0	0	0	0	0	0	0	0	0	0	0	0	0	0	0	3	0	0	0	0	0	0	0	5	0	0	0	0	0	0
isotig01784	b13661 ACGD01000005 Corynebacterium accolens ATCC 49725	93.8	9	0	0	0	0	0	0	0	0	0	0	0	0	0	0	0	0	0	0	0	0	0	0	0	0	0	0	0	0	0	0	0	2	0	0	0	0	0	0	7	0	0	0	0	0	0	0
isotig01786	v3165 3356 Haemophilus segnis A6-29	95.1	7	0	0	0	0	0	0	0	0	0	1	0	0	0	0	0	0	0	0	0	0	0	0	0	0	0	0	0	0	0	0	0	0	0	0	0	0	0	0	0	0	0	0	0	0	0	0
isotig01787	b9562 CP000699 Sphingomonas wittichii RW1	91.9	6	0	0	0	0	1	0	0	0	0	1	0	0	0	0	0	0	0	0	0	0	0	0	0	0	0	0	0	0	0	0	0	0	0	0	0	0	0	0	3	0	0	0	0	0	0	1
isotig01788	v3131 3372 Corynebacterium pseudodiphtheriticum A7-60	98.6	6	0	0	0	0	0	1	0	0	0	0	0	0	0	0	0	0	0	0	0	0	0	0	0	0	0	0	0	0	0	0	0	0	0	0	0	0	0	0	0	0	0	0	0	0	0	0
isotig01789	b13661 ACGD01000005 Corynebacterium accolens ATCC 49725	95.2	12	0	0	0	0	0	0	0	0	0	0	0	0	0	0	0	0	0	0	0	0	0	1	0	0	0	0	1	0	0	0	0	10	0	0	0	0	0	0	0	0	0	0	0	0	0	0
isotig01792	v3131 3372 Corynebacterium pseudodiphtheriticum A7-60	98.6	130	0	1	0	0	0	34	0	0	0	0	0	0	1	0	0	0	0	0	0	0	0	0	0	1	3	0	0	0	0	0	0	0	0	1	0	0	0	0	0	0	0	0	0	1	0	0
isotig01796	v3131 3372 Corynebacterium pseudodiphtheriticum A7-60	99.6	1162	0	1	0	0	0	4	0	0	0	306	0	7	0	0	0	0	0	0	0	432	0	0	0	0	0	14	0	0	0	11	0	0	0	0	9	0	0	0	0	3	0	0	2	248	0	1
isotig01797	v3131 3372 Corynebacterium pseudodiphtheriticum A7-60	98.6	8	0	0	0	0	0	1	0	0	0	0	0	0	0	0	0	0	0	0	0	1	0	0	0	0	0	0	0	0	0	0	0	0	0	0	0	0	0	0	0	0	0	0	0	0	0	0
isotig01799	b22702 AMYL01000007 Staphylococcus aureus subsp. aureus DSM 20231	99.8	3	0	0	0	0	0	0	0	0	0	0	0	0	0	0	0	0	0	0	0	0	0	0	0	0	0	0	0	0	0	0	0	0	0	0	0	0	0	0	0	0	0	0	0	0	0	0
isotig01801	v3131 3372 Corynebacterium pseudodiphtheriticum A7-60	99	394	0	5	0	0	0	91	0	0	0	0	0	0	0	0	0	0	0	0	0	0	0	0	0	0	0	0	0	0	0	0	0	0	0	2	0	0	0	0	0	0	0	0	0	0	0	0
isotig01803	b3459 AB071388 Campylobacter rectus ATCC 33238	90	3	0	0	0	0	0	0	0	0	0	0	0	0	0	0	0	0	0	0	0	0	0	0	0	0	0	0	0	0	0	0	0	0	0	0	0	0	0	0	0	0	0	0	0	0	0	0
isotig01804	b21877 AKCU01000135 Penicillium digitatum Pd1	94	44	0	0	0	0	0	0	0	0	0	0	0	0	0	0	0	0	0	0	0	0	0	0	0	0	0	0	0	0	0	0	0	0	0	0	0	43	0	0	0	0	0	0	0	0	0	0
isotig01805	b21112 NZ_ALQB01000041 Mycobacterium fortuitum subsp. fortuitum DSM 46621	93.3	13	0	0	0	0	0	0	0	0	0	0	0	0	0	0	0	0	0	0	0	0	0	0	0	0	0	0	0	0	0	0	0	1	0	0	0	0	0	0	0	2	0	0	0	0	0	0
isotig01807	b18495 AECQ01000028 Solobacterium moorei F0204	90.2	15	0	0	0	0	0	1	0	0	0	0	0	0	0	0	0	0	0	4	0	0	0	0	0	0	0	0	0	0	0	0	0	0	0	0	0	0	0	0	0	0	1	0	0	0	0	0
isotig01808	b6806 AY691245 Corynebacterium amycolatum ATCC 49368	77.7	1	0	0	0	0	0	0	0	0	0	0	0	0	0	0	0	0	0	0	0	0	0	0	0	0	0	0	0	0	0	0	0	0	0	0	0	0	0	0	0	1	0	0	0	0	0	0
isotig01809	v3131 3372 Corynebacterium pseudodiphtheriticum A7-60	98.8	71	0	0	0	0	0	0	0	0	0	1	0	0	0	0	0	0	0	0	0	0	0	0	0	0	0	0	0	0	0	0	0	0	0	0	0	0	0	0	0	0	0	0	0	1	0	0
isotig01810	v12449 Mesorhizobium amorphae DSM 21831	96.2	15	11	0	0	0	1	0	0	1	0	0	0	0	0	0	0	0	0	0	0	0	0	0	0	0	0	0	0	0	0	0	0	2	0	0	0	0	0	0	0	0	0	0	0	0	0	0
isotig01811	b3373 AY123660 Brevundimonas vesicularis ATCC 11426	97.5	12	0	0	0	0	0	0	0	0	0	0	0	0	0	0	0	0	0	0	0	0	0	0	0	0	0	0	0	0	0	0	0	0	0	0	0	0	0	0	0	0	0	0	0	0	0	0
isotig01812	b412 AB008147 Klebsiella oxytoca JCM1665	85.2	6	0	0	0	0	0	0	0	0	0	0	0	0	0	0	0	0	0	0	0	0	0	0	0	0	0	0	0	0	0	0	0	0	0	0	0	0	0	0	0	0	0	0	0	0	0	0
isotig01814	b20642 NZ_AJWL01000053 Hydrogenophaga sp. PBC	89.9	33	0	0	0	0	0	0	0	0	0	0	0	0	0	0	0	0	0	0	0	0	1	0	0	0	0	0	0	32	0	0	0	0	0	0	0	0	0	0	0	0	0	0	0	0	0	0
isotig01815	b278 AF240566 Bifidobacterium breve JCM1192	99.3	17	0	0	0	0	0	0	0	0	0	0	0	0	14	0	3	0	0	0	0	0	0	0	0	0	0	0	0	0	0	0	0	0	0	0	0	0	0	0	0	0	0	0	0	0	0	0
isotig01817	b10197 EF173658 Staphylococcus epidermidis ATCC 14990	93.8	231	0	0	0	0	0	0	0	0	0	0	0	0	0	0	0	0	0	0	0	5	0	0	0	0	0	0	1	0	0	0	0	9	0	0	0	0	0	0	0	0	0	1	0	0	1	0
isotig01818	b408 AB008142 Enterobacter agglomerans JCM1236	99.6	13	0	0	0	0	0	0	0	0	0	1	0	0	0	0	0	0	0	0	0	0	0	0	0	0	0	0	0	0	0	0	0	0	0	0	0	0	0	0	1	0	0	0	0	0	0	0
isotig01819	b22702 AMYL01000007 Staphylococcus aureus subsp. aureus DSM 20231	99.2	5	0	0	0	0	0	0	0	0	0	0	0	0	0	0	0	0	0	0	0	1	0	0	0	0	0	0	0	0	0	0	0	0	0	0	0	0	0	0	0	0	0	0	0	0	0	0
isotig01820	b17616 AB547607 Prevotella histicola JCM 15637	100	26	0	0	0	0	0	2	0	0	0	0	0	0	0	0	0	0	0	22	0	0	0	0	0	0	0	0	0	0	0	0	0	0	0	0	0	0	0	0	0	0	0	0	0	0	0	0
isotig01821	v3131 3372 Corynebacterium pseudodiphtheriticum A7-60	99.2	380	0	0	0	0	0	1	0	0	0	3	0	0	0	0	0	0	0	0	0	0	0	0	0	0	0	0	0	0	0	0	0	0	0	0	0	0	0	0	0	0	0	0	0	3	0	0
isotig01823	b13661 ACGD01000005 Corynebacterium accolens ATCC 49725	91.6	5	0	0	0	1	0	0	0	0	0	0	0	0	0	0	0	0	0	0	0	0	0	0	0	0	0	0	0	0	0	0	0	0	0	0	0	0	0	0	0	0	0	1	0	0	0	0
isotig01824	b22579 NZ_ANSG01000019 Neisseria meningitidis 77221	96.7	12	0	0	0	0	0	0	0	0	0	0	0	0	0	0	0	0	0	0	0	0	0	0	0	0	0	0	0	0	0	0	0	0	0	0	0	0	0	0	0	0	0	0	0	0	0	0
isotig01827	b413 AB008148 Klebsiella planticola JCM7251	99.8	3	0	0	0	0	0	0	0	0	0	0	0	0	0	0	0	0	0	0	0	0	0	0	0	0	0	0	0	0	0	0	0	0	3	0	0	0	0	0	0	0	0	0	0	0	0	0
isotig01828	b21615 NZ_AJJP01000008 Pseudomonas sp. HYS	94.8	123	0	0	0	1	0	0	0	0	0	14	0	0	17	0	0	2	2	0	0	3	0	0	0	1	0	0	0	0	0	0	0	0	0	0	0	0	0	0	0	0	0	0	0	0	0	0
isotig01829	b1124 AF352805 Streptococcus pneumoniae ATCC 33400	99	4	0	0	0	0	0	0	0	0	0	0	0	0	0	0	0	0	0	0	0	0	0	0	0	0	0	0	0	0	0	0	0	0	0	0	0	0	0	0	0	0	0	0	0	0	0	0
isotig01830	b21893 AGZU01000014 Sphingobium yanoikuyae ATCC 51230	100	7	0	0	0	0	0	0	0	0	0	0	0	0	7	0	0	0	0	0	0	0	0	0	0	0	0	0	0	0	0	0	0	0	0	0	0	0	0	0	0	0	0	0	0	0	0	0
isotig01832	b3386 AY123673 Gardnerella vaginalis ATCC 14018	96.9	21	0	0	0	0	0	0	0	0	0	0	0	0	0	0	0	0	0	0	0	0	0	0	0	0	0	0	0	0	0	0	0	0	0	0	0	0	0	0	0	0	0	0	0	19	0	0
isotig01833	v4186 3878 Streptococcus oligofermentans LMG 21535	93.6	14	9	0	0	0	0	1	0	1	0	0	0	0	0	0	2	0	0	1	0	0	0	0	0	0	0	0	0	0	0	0	0	0	0	0	0	0	0	0	0	0	0	0	0	0	0	0
isotig01834	b12081 AP009380 Porphyromonas gingivalis ATCC 33277	61	5	0	0	0	0	0	0	0	0	0	0	0	0	0	0	0	0	0	0	0	5	0	0	0	0	0	0	0	0	0	0	0	0	0	0	0	0	0	0	0	0	0	0	0	0	0	0
isotig01836	v3131 3372 Corynebacterium pseudodiphtheriticum A7-60	98.6	18	0	0	0	0	0	0	0	0	0	4	0	0	0	0	0	0	0	0	0	4	0	0	0	0	0	1	0	0	0	0	0	0	0	0	0	0	0	0	0	0	0	0	0	3	0	0
isotig01838	b22579 NZ_ANSG01000019 Neisseria meningitidis 77221	96.7	8	0	0	0	0	0	0	0	0	0	0	0	0	0	0	0	0	0	0	0	0	0	0	0	0	0	0	0	0	0	0	0	0	0	0	0	0	0	0	0	0	0	0	0	0	0	0
isotig01840	b11953 NC_012803 Micrococcus luteus NCTC 2665	74.7	16	0	0	0	0	0	0	0	0	0	0	0	0	0	0	0	0	0	0	0	0	0	0	0	0	0	0	0	0	0	0	0	0	0	0	0	0	0	0	0	0	14	2	0	0	0	0
isotig01842	b19706 NZ_AGBA01000013 Propionibacterium avidum ATCC 25577	93.3	7	0	0	0	0	0	0	0	0	0	0	0	0	0	0	0	0	0	0	0	0	0	0	1	0	0	0	6	0	0	0	0	0	0	0	0	0	0	0	0	0	0	0	0	0	0	0
isotig01843	v3139 3380 Brevibacterium sp. z233	98.5	6	0	0	0	0	0	0	0	0	0	0	0	0	0	0	0	0	0	0	0	0	0	0	0	0	0	0	0	0	0	0	0	6	0	0	0	0	0	0	0	0	0	0	0	0	0	0
isotig01845	b9562 CP000699 Sphingomonas wittichii RW1	90.1	16	0	0	0	0	0	0	0	0	0	0	0	0	1	0	0	0	11	0	0	0	0	0	0	0	0	0	0	0	0	0	0	0	0	1	0	0	0	0	0	0	0	0	0	0	0	0
isotig01847	b13661 ACGD01000005 Corynebacterium accolens ATCC 49725	91.7	39	0	0	0	0	0	0	0	0	0	0	0	0	0	0	0	0	0	0	0	0	0	0	0	0	0	0	0	0	0	0	0	0	0	0	0	8	0	0	0	0	0	31	0	0	0	0
isotig01848	b17552 CP002116 Spirochaeta smaragdinae DSM 11293	72.9	13	0	0	0	0	0	0	0	0	0	0	0	0	0	0	0	0	0	0	0	0	0	0	0	0	0	0	0	0	0	0	0	0	0	0	0	0	0	0	0	0	0	0	0	0	0	0
isotig01849	v3131 3372 Corynebacterium pseudodiphtheriticum A7-60	99.2	16	0	0	0	0	0	0	0	0	0	0	0	0	0	0	0	0	0	0	0	0	0	0	0	0	0	0	0	0	0	0	0	0	0	0	0	0	0	0	0	0	0	0	0	0	0	0
isotig01850	b10795 NC_011004 Rhodopseudomonas palustris TIE-1	92.2	4	0	0	0	0	0	0	0	0	1	0	0	0	0	0	0	0	3	0	0	0	0	0	0	0	0	0	0	0	0	0	0	0	0	0	0	0	0	0	0	0	0	0	0	0	0	0
isotig01851	b505 AY263152 Curtobacterium flaccumfaciens pv. flaccumfaciens NCPPB559	79.1	4	0	0	0	0	0	0	0	0	0	0	0	0	0	0	0	0	0	0	0	0	0	1	0	0	0	0	0	0	0	0	0	0	0	0	0	0	0	0	0	0	0	0	0	0	0	0
isotig01852	b18460 AEQR01000002 Streptococcus australis ATCC 700641	94.4	153	0	0	0	0	0	147	0	0	0	0	0	0	3	0	0	0	0	1	0	0	0	0	0	0	0	0	0	0	0	0	0	0	0	0	0	0	0	0	0	0	0	0	0	0	0	0
isotig01854	b13661 ACGD01000005 Corynebacterium accolens ATCC 49725	91.9	8	0	0	0	0	0	0	0	0	0	0	0	0	0	0	0	0	0	0	0	0	0	0	0	0	0	1	0	2	0	0	0	0	0	1	0	0	0	0	0	0	0	3	0	0	0	0
isotig01855	b3420 AY123661 Pseudomonas fluorescens ATCC 13525	93	1572	0	18	0	138	0	5	1	5	0	0	1	1	1023	2	1	126	38	1	52	0	14	11	13	13	0	1	0	0	0	9	0	0	0	0	0	0	0	0	5	2	1	0	11	0	0	0
isotig01858	v1450 bz_f Megasphaera cerevisiae ATCC 43254	75.2	3	0	0	0	0	0	0	0	0	0	0	0	0	0	0	0	0	0	0	0	3	0	0	0	0	0	0	0	0	0	0	0	0	0	0	0	0	0	0	0	0	0	0	0	0	0	0
isotig01859	v3131 3372 Corynebacterium pseudodiphtheriticum A7-60	99.2	20	0	0	0	0	0	1	0	0	0	2	0	0	0	0	0	0	0	0	0	0	0	0	0	0	0	0	0	0	0	0	0	0	0	0	0	0	0	0	0	0	0	0	0	0	0	0
isotig01860	b22579 NZ_ANSG01000019 Neisseria meningitidis 77221	96.3	7	0	0	0	0	0	0	0	0	0	0	0	0	0	0	0	0	0	0	0	0	0	0	0	0	0	0	0	0	0	0	0	0	0	0	0	0	0	0	0	0	0	0	0	0	0	0
isotig01861	b10203 EF571586 Acidaminococcus fermentans ATCC 25085	67	18	0	0	0	0	0	0	0	16	0	0	0	0	0	0	0	0	0	0	0	0	0	2	0	0	0	0	0	0	0	0	0	0	0	0	0	0	0	0	0	0	0	0	0	0	0	0
isotig01863	b22579 NZ_ANSG01000019 Neisseria meningitidis 77221	96.9	2	0	0	0	0	0	0	0	0	0	0	0	0	0	0	0	0	0	0	0	0	0	0	0	0	0	0	0	0	0	0	0	0	0	0	0	0	0	0	0	0	0	0	0	0	0	0
isotig01869	b13661 ACGD01000005 Corynebacterium accolens ATCC 49725	94.5	66	0	0	0	0	66	0	0	0	0	0	0	0	0	0	0	0	0	0	0	0	0	0	0	0	0	0	0	0	0	0	0	0	0	0	0	0	0	0	0	0	0	0	0	0	0	0
isotig01871	b22579 NZ_ANSG01000019 Neisseria meningitidis 77221	96.3	1	0	0	0	0	0	0	0	0	0	0	0	0	0	0	0	0	0	0	0	0	0	0	0	0	0	0	0	0	0	0	0	0	0	0	0	0	0	0	0	0	0	0	0	0	0	0
isotig01873	b18514 AEVD01000004 Streptococcus infantis ATCC 700779	94	45	0	0	0	0	0	0	0	0	0	0	0	0	0	0	0	0	0	43	0	0	0	0	0	0	0	0	0	0	0	0	0	0	0	0	0	0	0	0	0	0	0	0	0	0	0	0
isotig01874	v3131 3372 Corynebacterium pseudodiphtheriticum A7-60	98.8	262	0	0	0	0	0	16	0	0	0	3	0	0	0	0	0	0	0	0	0	2	0	0	0	0	0	0	0	0	0	0	0	0	0	0	0	0	0	0	0	0	0	0	0	0	0	0
isotig01875	v3131 3372 Corynebacterium pseudodiphtheriticum A7-60	99.2	242	0	0	0	0	0	1	0	0	0	1	0	0	0	0	0	0	0	0	0	2	0	0	0	0	0	0	0	0	0	0	0	0	0	0	0	0	0	0	0	0	0	0	0	0	0	0
isotig01877	b22579 NZ_ANSG01000019 Neisseria meningitidis 77221	96.5	3	0	0	0	0	0	0	0	0	0	0	0	0	0	0	0	0	0	0	0	0	0	0	0	0	0	0	0	0	0	0	0	0	0	0	0	0	0	0	0	0	0	0	0	0	0	0
isotig01879	b10882 NZ_ABBX01000122 Candidate division TM7 sp. single-cell isolate TM7c	71.6	6	0	0	0	0	0	0	0	0	0	0	0	0	0	0	0	0	0	1	0	0	0	0	0	0	0	0	0	0	0	0	0	0	0	0	0	0	0	0	0	0	0	0	0	0	0	0
isotig01881	b13518 ACEA01000043 Eikenella corrodens ATCC 23834	96.6	17	0	0	0	0	0	0	0	0	0	0	0	0	0	0	0	0	0	17	0	0	0	0	0	0	0	0	0	0	0	0	0	0	0	0	0	0	0	0	0	0	0	0	0	0	0	0
isotig01885	b22579 NZ_ANSG01000019 Neisseria meningitidis 77221	97.3	179	0	4	0	0	0	92	0	0	0	0	0	5	0	0	6	0	0	3	0	0	0	0	0	0	0	1	0	0	0	0	0	0	0	0	0	0	0	0	0	0	0	0	0	0	0	0
isotig01886	b22579 NZ_ANSG01000019 Neisseria meningitidis 77221	96.7	30	0	0	0	0	0	0	0	0	0	0	0	0	0	0	0	0	0	0	0	0	0	0	0	0	0	0	0	0	0	0	0	0	0	0	0	0	0	0	0	0	0	0	0	0	0	0
isotig01887	b20485 AGRW01000052 Treponema saccharophilum DSM 2985	76.5	9	0	0	0	0	0	0	0	0	0	0	0	0	0	0	0	0	0	1	0	0	0	0	0	0	0	0	0	0	0	0	0	0	0	0	0	0	0	0	0	0	0	0	0	0	0	0
isotig01888	b10882 NZ_ABBX01000122 Candidate division TM7 sp. single-cell isolate TM7c	72.8	1136	0	0	0	0	0	4	0	0	0	1	0	0	0	0	0	0	1	1104	0	0	0	0	0	0	1	0	0	0	0	0	0	0	2	1	0	0	0	0	0	0	0	0	0	0	0	0
isotig01889	b22579 NZ_ANSG01000019 Neisseria meningitidis 77221	96.6	9	0	0	0	0	0	0	0	0	0	0	0	0	0	0	0	0	0	0	0	0	0	0	0	0	0	0	0	0	0	0	0	0	0	0	0	0	0	0	0	0	0	0	0	0	0	0
isotig01890	b14626 NZ_ACYH01000027 Treponema vincentii ATCC 35580	97.7	19	0	0	0	0	0	0	0	0	0	0	0	0	0	0	0	0	0	0	0	0	0	0	0	0	0	0	0	0	0	0	0	0	0	0	0	0	0	0	0	0	0	0	0	0	0	0
isotig01892	v3131 3372 Corynebacterium pseudodiphtheriticum A7-60	99.1	5259	0	2	0	0	0	20	1	11	0	25	0	0	0	0	3	0	0	0	0	23	0	0	0	0	0	0	0	0	0	0	0	0	0	0	2	0	0	0	0	0	1	0	0	31	0	0
isotig01893	b12705 NZ_ABZV01000014 Capnocytophaga sputigena Capno	99.3	13	0	0	0	0	0	11	0	0	0	0	0	0	0	0	0	0	0	0	0	0	0	0	0	0	0	0	0	0	0	0	0	0	0	0	0	0	0	0	0	0	0	0	0	0	0	0
isotig01894	b22878 AKIG01000002 Mycobacterium sp. H4Y	71.6	16	0	0	0	0	0	0	0	0	0	0	0	0	0	0	0	0	0	0	0	16	0	0	0	0	0	0	0	0	0	0	0	0	0	0	0	0	0	0	0	0	0	0	0	0	0	0
isotig01895	b414 AB008149 Raoultella ornithinolytica JCM6096	99.6	122	0	0	0	112	0	1	3	0	0	0	0	0	0	0	0	0	0	0	0	0	0	0	0	0	0	0	0	0	0	0	0	0	0	0	0	0	0	0	0	0	0	0	0	0	0	0
isotig01897	v3131 3372 Corynebacterium pseudodiphtheriticum A7-60	99	23	0	0	0	0	0	1	0	0	0	1	0	0	0	0	0	0	0	0	0	0	0	0	0	0	0	0	0	0	0	0	0	0	0	0	0	0	0	0	0	0	0	0	0	2	0	0
isotig01898	b22579 NZ_ANSG01000019 Neisseria meningitidis 77221	96.7	3	0	0	0	0	0	0	0	0	0	0	0	0	0	0	0	0	0	0	0	0	0	0	0	0	0	0	0	0	0	0	0	0	0	0	0	0	0	0	0	0	0	0	0	0	0	0
isotig01901	b277 AF240565 Parascardovia denticolens DSM 10105	100	9	0	0	0	0	0	0	0	0	0	0	0	0	0	0	0	0	0	0	0	0	0	0	0	0	0	0	0	0	0	0	0	0	0	0	0	0	0	0	0	0	0	0	0	0	0	0
isotig01907	v3117 3335 Corynebacterium pseudodiptheriticum CMPT M369-2	89.3	35	0	0	0	0	0	0	1	0	0	0	0	0	0	0	0	0	0	0	0	0	0	0	0	0	0	0	0	0	0	0	0	0	0	2	0	0	0	0	2	0	0	0	29	1	0	0
isotig01910	b19158 NC_015671 Cellvibrio gilvus ATCC 13127	76.4	4	0	0	0	0	0	0	0	0	0	0	0	0	0	0	0	0	0	0	0	0	0	0	0	0	0	0	0	0	0	0	0	4	0	0	0	0	0	0	0	0	0	0	0	0	0	0
isotig01911	b9562 CP000699 Sphingomonas wittichii RW1	90.8	9	0	0	0	0	2	1	0	0	0	0	0	0	4	0	0	0	0	0	0	0	0	0	0	0	0	0	0	0	0	1	0	0	0	0	0	0	0	0	0	0	0	0	0	0	0	1
isotig01912	b14062 NC_012704 Corynebacterium kroppenstedtii DSM 44385	94.3	9	0	0	0	0	0	0	0	0	0	1	0	0	0	0	0	0	0	0	0	0	0	0	0	0	0	0	0	0	0	0	0	1	1	0	0	0	0	0	0	0	0	0	0	0	0	0
isotig01914	b10882 NZ_ABBX01000122 Candidate division TM7 sp. single-cell isolate TM7c	73.3	4064	1	0	0	0	0	0	0	0	0	4	0	0	0	0	0	0	0	3991	4	1	0	0	0	0	2	3	2	2	0	1	0	0	35	0	0	0	0	0	0	0	0	0	17	0	0	0
isotig01916	b859 AY004280 Bifidobacterium bifidum JCM1255	98.6	9	0	0	0	0	0	0	0	0	0	0	0	0	0	0	0	0	0	0	0	0	0	0	9	0	0	0	0	0	0	0	0	0	0	0	0	0	0	0	0	0	0	0	0	0	0	0
isotig01918	b3459 AB071388 Campylobacter rectus ATCC 33238	90	8	0	0	0	0	0	0	0	0	0	0	0	0	0	0	0	0	0	5	0	0	0	0	0	0	0	0	0	0	0	0	0	0	0	0	0	0	0	0	0	0	0	0	0	0	0	0
isotig01919	b14108 NZ_ACIL02000003 Catonella morbi ATCC 51271	96.7	2	0	0	0	0	0	0	0	0	0	2	0	0	0	0	0	0	0	0	0	0	0	0	0	0	0	0	0	0	0	0	0	0	0	0	0	0	0	0	0	0	0	0	0	0	0	0
isotig01920	v3131 3372 Corynebacterium pseudodiphtheriticum A7-60	99.2	141	0	1	0	0	0	5	0	0	0	5	0	0	0	0	0	0	0	0	0	6	0	0	0	0	0	0	0	0	0	0	0	0	0	0	1	0	0	0	1	0	0	0	0	2	0	0
isotig01925	b18094 AECS01000012 Megasphaera micronuciformis F0359	99.5	235	0	0	0	0	0	13	0	0	0	0	0	0	0	0	0	0	0	201	0	0	0	0	0	0	0	1	0	0	0	0	0	0	0	0	0	0	0	0	0	0	0	0	0	0	0	0
isotig01928	v3131 3372 Corynebacterium pseudodiphtheriticum A7-60	89.9	19	0	0	0	0	0	0	0	0	0	0	0	0	0	0	0	0	0	0	18	0	0	1	0	0	0	0	0	0	0	0	0	0	0	0	0	0	0	0	0	0	0	0	0	0	0	0
isotig01934	v3131 3372 Corynebacterium pseudodiphtheriticum A7-60	99.2	2411	0	3	1	0	0	0	0	7	0	855	0	11	0	0	7	0	0	0	0	595	0	0	0	0	1	87	0	0	0	1	0	0	0	0	0	0	0	0	0	0	0	0	0	503	0	0
isotig01935	v3131 3372 Corynebacterium pseudodiphtheriticum A7-60	98.8	26	0	0	0	0	0	0	0	0	0	0	0	0	0	0	0	0	0	0	0	0	0	0	0	0	0	0	0	0	0	0	0	0	0	0	0	0	0	0	0	0	0	0	0	0	0	0
isotig01937	b13661 ACGD01000005 Corynebacterium accolens ATCC 49725	94.8	12	0	0	0	0	0	0	0	0	0	0	0	0	0	0	0	0	0	0	0	0	0	0	0	0	0	0	0	0	0	0	0	11	0	0	0	0	1	0	0	0	0	0	0	0	0	0
isotig01938	v3131 3372 Corynebacterium pseudodiphtheriticum A7-60	90.5	25	0	0	0	0	0	0	0	0	0	0	0	0	0	0	0	0	0	0	0	1	0	0	0	24	0	0	0	0	0	0	0	0	0	0	0	0	0	0	0	0	0	0	0	0	0	0
isotig01940	b821 AF245684 Enterococcus faecalis ATCC 19433	99.6	101	0	0	0	0	0	0	0	0	0	0	0	0	5	0	0	0	0	0	0	0	0	0	4	2	0	0	0	17	0	0	0	0	0	0	0	0	41	9	2	0	0	0	0	6	0	0
isotig01941	v3131 3372 Corynebacterium pseudodiphtheriticum A7-60	99.2	343	0	1	0	0	0	28	0	0	0	1	0	0	0	0	0	0	0	0	0	1	0	0	0	0	0	0	0	0	0	0	0	0	0	0	0	0	0	0	0	0	0	0	0	0	0	0
isotig01942	v3131 3372 Corynebacterium pseudodiphtheriticum A7-60	99.2	36	0	0	0	0	0	0	0	0	0	0	0	0	0	0	0	0	0	0	0	0	0	0	0	0	0	0	0	0	0	0	0	0	0	0	0	0	0	0	0	0	0	0	0	2	0	0
isotig01943	v3131 3372 Corynebacterium pseudodiphtheriticum A7-60	91	1667	0	0	0	0	0	0	0	0	0	0	0	0	0	0	0	0	0	0	0	0	0	0	0	0	0	0	0	0	0	0	0	0	0	0	0	0	0	0	0	0	0	0	0	0	0	0
isotig01944	b19041 CP002727 Pseudomonas fulva 12-X	81.7	15	0	0	0	0	0	0	0	0	0	0	0	0	0	0	0	0	0	0	0	0	0	0	0	0	2	0	0	13	0	0	0	0	0	0	0	0	0	0	0	0	0	0	0	0	0	0
isotig01945	v3131 3372 Corynebacterium pseudodiphtheriticum A7-60	91.3	48	0	1	0	0	0	0	0	0	0	0	0	0	0	0	0	0	0	0	0	0	0	0	0	0	0	2	1	0	0	0	0	14	0	0	2	0	1	1	2	3	0	6	6	0	0	0
isotig01946	b1117 AF352808 Streptococcus anginosus ATCC 33397	96.7	35	0	0	0	0	0	0	0	0	0	0	0	0	0	0	0	0	0	0	0	0	0	0	0	0	0	0	0	0	0	0	0	0	0	0	0	0	0	0	0	0	0	0	0	0	0	0
isotig01947	b18638 AEWX01000014 Prevotella multiformis DSM 16608	98.7	30	0	0	0	0	0	0	0	0	0	0	0	0	0	0	0	0	0	0	0	0	0	0	1	0	0	0	0	0	0	0	0	0	0	0	0	0	0	0	0	0	0	0	0	0	0	0
isotig01948	b20442 NC_016887 Nocardia cyriacigeorgica GUH-2	68.8	5	0	0	0	0	0	0	0	0	0	1	0	0	0	0	0	0	0	0	0	0	0	0	0	0	0	0	0	0	0	0	0	0	0	0	0	0	0	0	1	0	0	0	0	0	0	0
isotig01949	v5155 3881 Streptococcus parasanguinis ATCC 15912	98.1	91	0	0	0	0	0	0	0	0	0	0	0	0	0	0	0	0	0	0	0	0	0	0	0	0	0	0	0	0	0	0	0	0	0	0	0	0	0	0	0	0	0	0	0	0	0	0
isotig01950	b16599 ADMV01000002 Streptococcus oralis ATCC 35037	93.8	8	0	0	0	0	0	4	0	0	0	4	0	0	0	0	0	0	0	0	0	0	0	0	0	0	0	0	0	0	0	0	0	0	0	0	0	0	0	0	0	0	0	0	0	0	0	0
isotig01952	v3131 3372 Corynebacterium pseudodiphtheriticum A7-60	99.2	42	0	0	0	0	0	1	0	0	0	1	0	0	0	0	0	0	0	0	0	4	0	0	0	0	0	0	0	0	0	0	0	0	0	0	0	0	0	0	0	0	0	0	0	0	0	0
isotig01955	b6849 AY691288 Prevotella tannerae ATCC 51259	76	6	0	0	0	0	0	0	0	0	0	0	0	0	0	0	0	0	0	0	0	0	0	1	0	0	0	0	0	0	0	0	0	0	0	0	0	0	5	0	0	0	0	0	0	0	0	0
isotig01956	b12773 NZ_ABYI01000063 Clostridium hylemonae DSM 15053	75.6	126	0	0	0	0	0	0	0	0	0	0	0	0	0	0	0	0	0	0	0	0	0	0	0	0	0	0	0	0	0	0	0	0	0	2	0	0	0	0	0	0	0	0	0	0	0	0
isotig01958	b19037 NZ_AFHT01000103 Desmospora sp. 8437	72.8	4	0	0	0	0	0	0	0	0	0	0	0	0	0	0	0	4	0	0	0	0	0	0	0	0	0	0	0	0	0	0	0	0	0	0	0	0	0	0	0	0	0	0	0	0	0	0
isotig01959	b15852 FJ860274 Ultramicrobacterium sp. MY14 NBRC 102665	92.5	21	0	0	0	0	0	0	0	0	0	0	0	0	0	0	0	0	0	0	0	0	0	0	0	0	0	0	3	18	0	0	0	0	0	0	0	0	0	0	0	0	0	0	0	0	0	0
isotig01960	b21101 NZ_ALOA01000014 Clostridiales bacterium OBRC5-5	97.8	102	0	0	0	0	0	1	0	0	0	0	0	0	0	0	4	0	0	93	0	0	0	0	0	0	0	0	0	0	0	0	0	0	0	0	0	0	0	0	0	0	0	0	0	0	0	0
isotig01962	b6820 AY691259 Lachnospira multipara ATCC 19207	83.6	4	0	0	0	0	0	0	0	0	0	0	0	0	0	0	0	0	0	0	0	4	0	0	0	0	0	0	0	0	0	0	0	0	0	0	0	0	0	0	0	0	0	0	0	0	0	0
isotig01963	v5403 4143 Streptococcus pseudopneumoniae ATCC BAA-960, CDC SS-1757	94.3	124	0	0	0	0	0	0	0	0	0	0	0	0	0	0	0	0	0	0	0	0	0	0	0	0	0	0	0	0	0	0	0	0	0	0	0	0	0	0	0	0	0	0	0	0	0	0
isotig01964	b10722 XM_001731267 Malassezia globosa CBS 7966	82.4	11	0	0	0	0	0	0	0	0	0	0	0	0	0	0	0	0	0	0	0	0	0	0	0	0	0	0	0	0	0	0	0	10	0	0	0	0	0	0	0	0	0	0	0	0	0	1
isotig01965	b17532 NC_015673 Corynebacterium resistens DSM 45100	88.3	13	0	0	0	0	0	0	0	0	0	0	0	0	0	0	0	0	0	0	0	0	0	0	0	0	0	0	0	0	0	0	0	12	1	0	0	0	0	0	0	0	0	0	0	0	0	0
isotig01966	b22058 ANXK01000015 Escherichia coli KTE229	99.3	10267	0	63	8	0	6	0	0	0	0	0	1	0	0	2	0	0	0	1	0	0	0	0	13	0	0	0	0	0	0	3	0	0	0	0	0	0	0	0	0	1	24	0	66	43	0	15
isotig01967	v5162 3891 Streptococcus sanguinis ATCC 10556	94.4	7	0	0	0	0	0	0	0	0	0	0	0	0	0	0	6	0	0	0	0	0	0	0	0	0	0	0	0	0	0	0	0	0	0	0	0	0	0	0	0	0	0	0	0	0	0	0
isotig01968	b5843 AY691313 Eubacterium dolichum ATCC 29143	100	18	0	0	0	0	0	0	0	0	0	0	0	0	0	0	0	0	0	0	0	0	0	0	0	0	0	0	0	0	0	0	0	0	0	0	0	0	0	0	0	0	0	0	0	0	0	0
isotig01969	b17532 NC_015673 Corynebacterium resistens DSM 45100	87.5	18	0	0	0	0	0	0	0	0	0	0	0	0	0	0	0	0	0	0	0	0	0	0	0	0	0	1	0	0	0	0	0	0	0	0	0	0	0	0	0	0	0	0	0	0	0	0
isotig01971	v3131 3372 Corynebacterium pseudodiphtheriticum A7-60	98.6	20	0	0	0	0	0	2	0	0	0	0	0	0	0	0	0	0	0	0	0	0	0	0	0	0	0	0	0	0	0	0	0	0	0	0	0	0	0	0	0	0	0	0	0	0	0	0
isotig01972	b17817 NZ_ACSH02000004 Corynebacterium matruchotii ATCC 14266	97.9	6	0	0	0	0	0	0	0	0	0	1	0	0	0	0	0	0	0	0	0	0	0	0	0	0	0	2	0	0	0	0	0	0	0	0	0	0	0	0	0	0	0	0	0	0	0	0
isotig01977	b20411 NZ_AGWI01000027 Eubacterium infirmum F0142	88.9	55	0	0	0	0	0	0	0	0	0	0	0	0	0	0	0	0	0	54	0	0	0	0	1	0	0	0	0	0	0	0	0	0	0	0	0	0	0	0	0	0	0	0	0	0	0	0
isotig01978	v3131 3372 Corynebacterium pseudodiphtheriticum A7-60	99.2	244	0	0	0	0	0	0	0	0	0	3	0	0	0	0	0	0	0	0	0	1	0	0	0	0	0	0	0	0	0	0	0	0	0	0	0	0	0	0	0	0	0	0	0	0	0	0
isotig01982	b20965 ALOG01000016 Stenotrophomonas maltophilia Ab55555	98.3	17	0	0	0	0	0	0	0	0	0	0	0	0	1	0	1	0	0	0	0	0	0	0	0	0	0	0	0	0	0	0	0	0	0	0	0	0	0	0	0	0	0	0	0	0	0	0
isotig01983	v3131 3372 Corynebacterium pseudodiphtheriticum A7-60	98.8	98	0	0	0	0	0	0	0	0	0	51	0	0	0	0	0	0	0	0	0	23	0	0	0	0	0	1	0	0	0	0	0	0	0	0	0	0	0	0	0	0	0	0	0	12	0	0
isotig01986	b22702 AMYL01000007 Staphylococcus aureus subsp. aureus DSM 20231	98.3	36	0	0	0	0	0	0	0	0	0	0	0	0	0	0	0	0	0	0	0	0	0	0	0	0	0	0	0	0	0	0	0	0	0	0	0	0	0	0	0	0	0	0	0	0	0	0
isotig01987	b18723 CP002585 Pseudomonas brassicacearum subsp. brassicacearum NFM421 CFBP 11874	94.4	12	0	0	0	0	0	0	0	0	0	0	0	0	0	0	0	0	0	0	0	0	0	0	0	0	0	0	0	12	0	0	0	0	0	0	0	0	0	0	0	0	0	0	0	0	0	0
isotig01988	b6850 AY691289 Prevotella veroralis ATCC 33779	92.8	29	0	0	0	0	0	6	0	0	0	0	0	0	0	0	0	0	0	23	0	0	0	0	0	0	0	0	0	0	0	0	0	0	0	0	0	0	0	0	0	0	0	0	0	0	0	0
isotig01989	b16832 GG770215 Veillonella sp. 6_1_27	98.8	8	0	0	0	0	0	0	0	0	0	0	0	0	0	0	0	0	0	1	0	0	0	0	0	0	0	0	0	0	0	0	0	0	0	0	0	0	0	0	0	0	0	0	0	0	0	0
isotig01990	b505 AY263152 Curtobacterium flaccumfaciens pv. flaccumfaciens NCPPB559	76.7	5	0	0	0	0	0	0	0	0	0	0	0	0	0	0	0	0	0	0	0	0	0	0	0	0	0	0	0	0	0	0	0	0	0	0	0	0	5	0	0	0	0	0	0	0	0	0
isotig01991	b17634 AB547589 Porphyromonas uenonis JCM 13868	86.7	11	0	0	0	0	0	0	0	0	0	0	0	0	0	0	0	0	0	0	0	0	0	0	0	0	0	0	0	0	0	0	0	0	0	0	0	0	0	0	0	0	0	0	0	0	0	0
isotig01996	v5403 4143 Streptococcus pseudopneumoniae ATCC BAA-960, CDC SS-1757	93.3	93	0	0	0	0	0	93	0	0	0	0	0	0	0	0	0	0	0	0	0	0	0	0	0	0	0	0	0	0	0	0	0	0	0	0	0	0	0	0	0	0	0	0	0	0	0	0
isotig01997	b3373 AY123660 Brevundimonas vesicularis ATCC 11426	95.9	10	0	0	0	0	0	0	0	0	0	0	0	0	4	0	0	0	0	0	0	0	0	0	0	0	0	0	0	0	0	1	0	0	0	0	0	0	0	0	0	0	0	1	0	0	0	0
isotig01999	b6801 AY691240 Clostridium scindens ATCC 35704	80	130	0	0	0	0	0	6	0	0	0	0	0	0	0	0	0	0	0	123	0	0	0	0	0	0	0	1	0	0	0	0	0	0	0	0	0	0	0	0	0	0	0	0	0	0	0	0
isotig02000	b21062 AGZD01000007 Facklamia hominis CCUG 36813	97.5	5	0	0	0	0	0	0	0	0	0	0	0	0	0	0	0	0	0	0	0	3	0	0	0	2	0	0	0	0	0	0	0	0	0	0	0	0	0	0	0	0	0	0	0	0	0	0
isotig02002	b17557 CP002106 Olsenella uli DSM 7084	90.9	4	0	0	0	0	0	0	0	0	0	0	0	0	0	0	0	0	0	0	0	0	0	0	0	0	0	0	0	0	0	0	0	0	0	0	0	0	0	0	0	0	0	0	0	0	0	0
isotig02006	b22702 AMYL01000007 Staphylococcus aureus subsp. aureus DSM 20231	99.2	3	0	0	0	0	0	0	0	0	0	0	0	0	0	0	0	0	0	0	0	0	0	0	0	0	0	0	0	0	0	0	0	0	0	0	0	0	0	0	0	0	0	0	0	0	0	0
isotig02008	b22579 NZ_ANSG01000019 Neisseria meningitidis 77221	96.8	2	0	0	0	0	0	0	0	0	0	0	0	0	0	0	0	0	0	0	0	0	0	0	0	0	0	0	0	0	0	0	0	0	0	0	0	0	0	0	0	0	0	0	0	0	0	0
isotig02011	b19438 AFQO01000016 Haemophilus haemolyticus M19501	96.2	68	0	0	2	0	0	2	0	1	0	0	0	0	0	0	0	0	0	0	0	0	0	0	0	0	0	0	0	0	0	61	0	0	0	0	0	0	0	0	0	0	0	0	0	0	0	0
isotig02012	b19706 NZ_AGBA01000013 Propionibacterium avidum ATCC 25577	98.9	19	0	0	0	1	0	0	0	0	1	0	0	0	0	0	0	0	0	0	0	0	0	0	0	0	0	0	3	1	0	0	0	0	0	0	0	0	0	3	0	1	0	6	0	0	0	0
isotig02016	b22702 AMYL01000007 Staphylococcus aureus subsp. aureus DSM 20231	99.6	3132	0	0	0	0	0	0	0	0	1	0	0	0	0	0	0	0	0	0	0	469	0	0	0	0	2	0	0	0	0	0	0	0	0	0	0	0	0	0	0	5	3	1	0	0	0	0
isotig02020	v2536 3303 Mannheimia haemolytica z93	85.9	6	0	0	0	0	0	0	0	0	0	0	0	4	0	0	0	0	0	0	0	0	0	0	0	0	0	0	0	0	0	0	0	0	0	0	0	0	0	0	0	0	0	0	0	0	0	0
isotig02021	v3131 3372 Corynebacterium pseudodiphtheriticum A7-60	98.8	15	0	0	0	0	0	3	0	0	0	0	0	0	0	0	0	0	0	0	0	0	0	0	0	0	0	0	0	0	0	0	0	0	0	0	0	0	0	0	0	0	0	0	0	0	0	0
isotig02022	b14483 NZ_ACVP01000003 Corynebacterium tuberculostearicum SK141	93.1	23	0	0	0	0	0	0	0	0	0	0	0	0	0	0	0	0	0	0	0	0	0	0	0	0	0	3	0	0	0	0	0	1	0	0	0	0	0	0	0	0	0	15	0	0	0	0
isotig02024	b13518 ACEA01000043 Eikenella corrodens ATCC 23834	94.6	7	0	0	0	0	0	7	0	0	0	0	0	0	0	0	0	0	0	0	0	0	0	0	0	0	0	0	0	0	0	0	0	0	0	0	0	0	0	0	0	0	0	0	0	0	0	0
isotig02027	v3131 3372 Corynebacterium pseudodiphtheriticum A7-60	99.1	691	0	1	0	0	0	91	0	0	0	1	0	0	0	0	0	0	0	0	0	1	0	0	0	0	0	0	0	0	0	0	0	0	0	5	0	0	0	0	0	0	0	0	0	1	0	0
isotig02028	b20965 ALOG01000016 Stenotrophomonas maltophilia Ab55555	76.8	5	0	0	0	0	0	5	0	0	0	0	0	0	0	0	0	0	0	0	0	0	0	0	0	0	0	0	0	0	0	0	0	0	0	0	0	0	0	0	0	0	0	0	0	0	0	0
isotig02029	b6845 AY691284 Prevotella loescheii ATCC 15930	97.3	13	0	0	0	0	0	0	0	0	0	8	0	1	0	1	0	0	0	0	0	0	0	0	0	0	0	0	0	0	0	0	0	0	0	0	0	0	0	0	0	0	0	0	0	0	0	0
isotig02030	b13661 ACGD01000005 Corynebacterium accolens ATCC 49725	93.9	35	0	0	0	0	0	0	0	0	0	0	0	0	0	0	0	0	0	0	0	0	0	0	0	0	0	0	0	0	0	0	0	0	0	0	25	9	0	0	0	0	0	0	0	1	0	0
isotig02031	b20465 AP012337 Caldilinea aerophila DSM 14535	79.9	3	0	0	0	0	0	0	0	0	1	2	0	0	0	0	0	0	0	0	0	0	0	0	0	0	0	0	0	0	0	0	0	0	0	0	0	0	0	0	0	0	0	0	0	0	0	0
isotig02032	v3131 3372 Corynebacterium pseudodiphtheriticum A7-60	98.9	32	0	0	0	0	0	0	0	0	0	0	0	0	0	0	0	0	0	0	0	0	0	0	0	0	0	0	0	0	0	0	0	0	0	0	0	0	0	0	0	0	0	0	0	0	0	0
isotig02034	b18462 AEQP01000001 Lautropia mirabilis ATCC 51599	98.7	140	0	0	0	4	0	104	0	0	0	0	0	0	19	0	9	0	0	0	0	0	0	1	0	0	0	0	0	0	0	1	0	0	0	0	0	0	0	0	0	0	0	0	0	0	0	0
isotig02036	b18414 ACRC01000387 Achromobacter xylosoxidans C54	90.3	35	0	0	0	1	0	0	0	0	0	0	0	0	7	0	0	0	2	0	0	0	0	0	0	0	0	0	0	0	0	0	0	0	0	0	0	0	0	0	0	0	0	0	0	0	0	0
isotig02039	b1088 AF335328 Terrimonas ferruginea ATCC 13524	79.5	29	0	0	0	0	0	0	0	0	0	0	0	0	19	0	0	0	0	0	0	0	0	9	0	0	0	0	0	0	0	0	0	0	0	1	0	0	0	0	0	0	0	0	0	0	0	0
isotig02040	b18495 AECQ01000028 Solobacterium moorei F0204	87.9	33	0	0	0	0	0	0	0	0	0	0	0	0	0	0	0	0	0	32	0	0	0	0	0	0	0	0	0	0	0	0	0	0	0	0	0	0	0	0	0	0	0	0	0	0	0	0
isotig02042	b9562 CP000699 Sphingomonas wittichii RW1	80.5	4	0	0	0	0	0	0	0	0	0	0	0	0	0	0	0	0	0	0	0	0	0	4	0	0	0	0	0	0	0	0	0	0	0	0	0	0	0	0	0	0	0	0	0	0	0	0
isotig02043	b22579 NZ_ANSG01000019 Neisseria meningitidis 77221	96.5	643	0	0	0	0	0	0	0	0	0	0	0	0	0	0	0	0	0	0	0	0	0	0	0	0	0	0	0	0	0	0	0	0	0	0	0	0	0	0	0	0	0	0	0	0	0	0
isotig02044	b6878 AADS00000000 Phanerochaete chrysosporium RP-78	81.3	31	0	0	0	0	0	0	0	0	0	0	0	0	0	0	0	0	0	0	0	0	0	0	31	0	0	0	0	0	0	0	0	0	0	0	0	0	0	0	0	0	0	0	0	0	0	0
isotig02046	b17979 AEDX01000013 Streptococcus mitis NCTC 12261	88.8	6	0	0	0	0	0	6	0	0	0	0	0	0	0	0	0	0	0	0	0	0	0	0	0	0	0	0	0	0	0	0	0	0	0	0	0	0	0	0	0	0	0	0	0	0	0	0
isotig02047	v3485 3421 Dermabacter hominis z357-1	96.6	5	0	0	0	0	0	0	0	0	0	0	0	0	0	0	0	0	0	0	0	0	0	0	0	0	0	0	0	3	0	0	0	0	0	0	0	0	0	0	0	0	0	2	0	0	0	0
isotig02048	b13539 NC_012490 Rhodococcus erythropolis PR4 NBRC 100887	99.6	88	0	0	0	0	0	0	0	0	0	0	0	0	0	0	0	0	0	0	0	0	0	0	0	0	0	0	0	0	0	0	0	1	0	0	0	0	0	0	0	0	1	0	15	0	0	0
isotig02050	b7335 AY837570 Prevotella melaninogenica ATCC 25845D	97.9	6	0	0	0	0	0	0	0	0	0	0	0	0	0	0	0	0	0	6	0	0	0	0	0	0	0	0	0	0	0	0	0	0	0	0	0	0	0	0	0	0	0	0	0	0	0	0
isotig02051	b7509 NZ_AAGP01000015 Brevibacterium linens BL2	80.5	13	0	0	0	0	0	0	0	0	0	7	0	0	0	0	0	0	0	0	0	0	0	0	0	0	0	0	2	0	0	0	0	4	0	0	0	0	0	0	0	0	0	0	0	0	0	0
isotig02052	b21566 NZ_AJLO01000008 Pseudomonas geniculata N1	96.8	9	0	0	0	5	0	0	0	0	0	0	0	0	0	0	0	0	0	0	0	0	0	0	0	0	0	0	0	1	0	0	0	0	0	0	0	0	0	0	0	0	0	0	0	3	0	0
isotig02056	b13661 ACGD01000005 Corynebacterium accolens ATCC 49725	94.6	15	0	0	0	0	0	0	0	0	0	0	0	0	0	0	0	0	0	0	0	0	0	0	0	0	0	0	0	0	0	0	0	1	0	0	0	0	0	0	3	0	0	4	0	0	0	0
isotig02057	b17646 AB547577 Porphyromonas catoniae JCM 13863	97.8	16	0	0	0	0	0	1	0	13	0	0	0	0	0	0	0	0	0	2	0	0	0	0	0	0	0	0	0	0	0	0	0	0	0	0	0	0	0	0	0	0	0	0	0	0	0	0
isotig02058	b865 AY004274 Bifidobacterium pseudocatenulatum JCM1200	99.1	20	0	0	0	0	0	0	0	0	0	0	0	0	0	0	0	0	0	0	0	0	0	0	0	0	0	0	0	0	0	0	0	0	0	0	0	0	0	0	0	0	0	0	0	0	0	0
isotig02059	b3354 AY123669 Acinetobacter baumannii ATCC 19606	97.5	6	0	0	0	0	0	0	0	0	0	0	0	0	0	0	0	0	0	0	0	0	0	0	0	0	0	0	0	0	0	0	0	0	0	0	0	0	0	0	0	0	0	0	0	0	1	0
isotig02061	b1124 AF352805 Streptococcus pneumoniae ATCC 33400	99.8	204	0	0	0	0	0	0	0	0	0	0	0	0	0	0	0	0	0	0	2	1	98	1	0	0	0	0	0	0	0	38	0	0	0	0	0	0	0	0	0	0	0	0	0	0	0	0
isotig02062	b13426 EU888130 Staphylococcus pettenkoferi CCM 7495	94	22	0	0	0	0	0	0	0	0	0	0	0	0	0	0	0	0	0	0	0	0	0	0	0	0	0	0	0	0	0	0	0	18	1	0	0	0	0	0	0	0	0	0	0	0	0	0
isotig02066	b14376 CP002395 Asticcacaulis excentricus CB 48	64.5	62	0	0	0	2	0	0	0	4	0	15	0	0	10	0	0	5	0	2	1	0	0	8	0	0	0	0	0	0	0	0	0	0	0	0	0	0	5	2	0	0	0	2	0	0	0	0
isotig02067	b1124 AF352805 Streptococcus pneumoniae ATCC 33400	99.6	8	0	0	0	0	0	0	0	0	0	0	0	0	0	0	0	0	0	0	2	0	3	0	0	0	0	0	0	0	0	0	0	0	0	0	0	0	0	0	0	0	0	0	0	0	0	0
isotig02068	b17655 AB547552 Bacteroides coagulans JCM 12528	82.9	45	0	0	0	0	0	0	0	0	0	0	0	0	0	0	0	0	0	0	0	39	0	0	0	0	0	0	0	0	0	0	0	3	3	0	0	0	0	0	0	0	0	0	0	0	0	0
isotig02069	b2558 NC_003902 Xanthomonas campestris pv. campestris ATCC 33913	99.3	89	0	0	0	4	0	0	1	0	0	0	0	0	35	1	29	11	2	0	2	0	0	0	0	0	0	0	0	1	0	0	0	0	0	0	0	0	0	0	0	0	0	0	0	0	0	0
isotig02073	b7335 AY837570 Prevotella melaninogenica ATCC 25845D	98.6	956	0	0	0	0	0	21	0	0	0	0	0	0	0	0	0	0	0	918	1	1	0	0	1	0	1	0	0	1	0	0	0	0	9	0	0	0	0	0	0	0	0	0	0	0	0	0
isotig02074	v3131 3372 Corynebacterium pseudodiphtheriticum A7-60	99.2	135	0	0	0	0	0	0	0	0	0	3	0	0	0	0	0	0	0	0	0	0	0	0	0	0	0	0	0	0	0	0	0	0	0	0	0	0	0	0	0	0	0	0	0	0	0	0
isotig02075	b17622 AB547601 Prevotella denticola JCM 13449	82.1	25	0	0	0	0	0	0	0	0	0	0	0	0	0	0	0	0	0	14	0	0	0	0	0	0	0	0	0	0	0	0	0	0	0	0	0	0	0	0	0	0	0	0	0	0	0	0
isotig02076	b3155 NC_003062 Agrobacterium tumefaciens C58 (Cereon)	94.9	8	0	0	0	0	0	0	0	0	0	0	0	0	0	0	0	0	0	0	0	0	0	0	0	0	0	0	0	6	0	0	0	0	0	0	0	0	0	0	0	0	0	0	1	0	0	0
isotig02077	b13642 ACHJ01000017 Corynebacterium lipophiloflavum DSM 44291	86.5	11	0	0	0	0	0	0	0	0	0	0	0	0	0	0	0	0	0	0	0	0	0	0	0	0	0	0	0	0	0	0	0	1	0	0	0	0	0	0	0	0	0	9	0	0	0	0
isotig02078	b13642 ACHJ01000017 Corynebacterium lipophiloflavum DSM 44291	87.2	27	0	0	0	0	0	0	0	0	0	0	0	0	0	0	0	0	0	0	4	0	0	0	0	0	0	0	0	0	0	0	0	7	0	0	3	0	0	0	0	0	0	13	0	0	0	0
isotig02079	v3131 3372 Corynebacterium pseudodiphtheriticum A7-60	92.1	2	0	0	0	0	0	0	0	0	0	0	0	0	0	0	0	0	0	0	0	0	0	0	0	0	0	0	0	0	0	0	0	0	0	0	0	0	0	0	0	0	0	0	0	0	0	0
isotig02081	b17646 AB547577 Porphyromonas catoniae JCM 13863	85.3	17	0	0	0	0	0	3	0	0	0	0	0	0	1	2	0	0	0	3	0	0	0	0	0	0	0	0	0	0	0	2	0	0	0	0	0	0	0	0	0	0	0	0	0	0	0	0
isotig02082	b13661 ACGD01000005 Corynebacterium accolens ATCC 49725	93.9	10	0	0	0	0	0	0	0	0	0	0	0	0	0	0	0	0	0	0	0	0	0	0	0	0	0	0	0	0	0	0	0	0	0	0	0	0	0	0	10	0	0	0	0	0	0	0
isotig02084	b6876 NZ_AAFQ01000002 Polaromonas sp. JS666	92.8	10	0	0	0	8	0	0	0	0	0	0	0	0	0	0	0	0	0	0	0	0	0	0	0	0	0	0	0	0	0	0	0	0	0	0	0	0	0	0	0	0	0	0	0	0	0	0
isotig02086	b20081 NZ_AFIZ01000023 Corynebacterium nuruki S6-4	88.7	2	0	0	0	0	0	0	0	2	0	0	0	0	0	0	0	0	0	0	0	0	0	0	0	0	0	0	0	0	0	0	0	0	0	0	0	0	0	0	0	0	0	0	0	0	0	0
isotig02087	b13693 CP001629 Desulfomicrobium baculatum DSM 4028	88.3	12	0	0	0	0	0	0	0	0	0	0	0	0	0	0	0	0	0	0	0	0	0	0	0	0	0	0	0	0	0	0	0	0	0	0	0	0	0	12	0	0	0	0	0	0	0	0
isotig02088	b10795 NC_011004 Rhodopseudomonas palustris TIE-1	91.5	28	0	0	3	17	0	0	0	0	0	1	0	0	0	0	0	0	0	1	0	0	0	0	0	0	0	0	1	1	0	0	1	0	0	1	0	0	0	0	0	0	0	0	0	0	0	0
isotig02089	b17979 AEDX01000013 Streptococcus mitis NCTC 12261	94.4	50	0	0	0	0	0	2	0	4	0	0	0	0	1	0	0	0	0	0	0	0	0	0	0	0	0	0	0	0	0	0	0	0	0	0	0	0	42	0	0	1	0	0	0	0	0	0
isotig02090	b9553 NC_009439 Pseudomonas mendocina strain ymp	95.6	4	0	0	0	0	0	0	0	0	0	0	0	0	0	0	0	0	0	0	0	0	0	0	0	0	0	0	0	0	0	0	0	0	0	0	0	0	0	0	0	0	0	0	0	4	0	0
isotig02092	b18713 AEJD00000000 Gardnerella vaginalis 101 NULL	98.6	8	0	2	0	0	0	0	0	0	0	1	0	0	0	0	0	0	0	0	0	0	0	0	0	0	0	0	0	0	0	0	0	0	0	0	0	0	5	0	0	0	0	0	0	0	0	0
isotig02093	b3428 AY123718 Rothia mucilaginosa ATCC 25296	87.2	174	0	0	0	0	0	1	0	0	0	12	0	0	0	0	2	0	0	0	0	0	0	0	0	0	7	0	0	0	0	0	0	8	0	0	0	0	3	0	0	0	0	0	0	0	0	0
isotig02099	b1124 AF352805 Streptococcus pneumoniae ATCC 33400	99.4	7	0	0	0	0	0	0	0	0	0	0	0	0	0	0	0	0	0	0	5	0	0	0	0	0	0	0	0	0	0	0	0	0	0	0	0	0	0	0	0	0	0	0	0	0	0	0
isotig02100	b10132 NZ_AAVN02000003 Collinsella aerofaciens ATCC 25986	97.1	17	0	0	0	0	0	0	0	0	0	0	0	0	0	0	0	0	0	0	0	0	0	0	12	0	0	0	0	0	0	0	1	4	0	0	0	0	0	0	0	0	0	0	0	0	0	0
isotig02101	b21692 XM_003990995 Felis catus Cinnamon	75.4	14	0	0	0	0	1	0	0	0	0	0	0	0	0	0	1	0	0	0	0	0	0	0	0	0	0	0	0	0	0	0	0	0	0	0	0	0	0	2	0	0	0	1	3	2	2	0
isotig02102	b13663 ACGC01000118 Anaerococcus tetradius ATCC 35098	81.1	7	0	0	0	0	0	0	0	0	0	0	0	0	0	0	0	0	0	0	0	0	0	0	0	0	0	0	0	0	0	0	0	2	0	0	0	0	0	0	0	5	0	0	0	0	0	0
isotig02104	b17622 AB547601 Prevotella denticola JCM 13449	91.8	14	0	0	0	0	0	0	0	0	0	0	0	0	0	0	0	0	0	10	0	0	0	0	0	0	0	0	0	0	0	0	0	0	0	0	0	0	0	0	0	0	0	0	0	0	0	0
isotig02106	b1124 AF352805 Streptococcus pneumoniae ATCC 33400	99.4	18	0	0	0	0	0	0	0	0	0	0	0	0	0	0	0	0	0	0	0	0	1	0	0	0	0	0	0	0	0	0	0	0	0	0	0	0	0	0	0	0	0	0	0	0	0	0
isotig02108	b20737 NZ_AHIP01000014 Pseudomonas extremaustralis 14-3	97.3	3025	0	0	0	0	9	0	0	0	0	0	0	0	0	0	0	0	0	0	0	0	2	0	0	0	0	0	0	0	0	0	0	0	0	0	5	0	0	0	0	0	0	0	0	0	0	0
isotig02110	b19875 AP012206 Bradyrhizobium japonicum USDA 6	92.6	76	0	0	24	49	0	0	0	0	0	0	0	0	0	0	0	0	1	0	0	0	0	0	0	0	0	0	0	0	0	2	0	0	0	0	0	0	0	0	0	0	0	0	0	0	0	0
isotig02111	v5403 4143 Streptococcus pseudopneumoniae ATCC BAA-960, CDC SS-1757	93.6	254	0	0	0	0	0	214	0	9	0	0	0	0	0	0	30	0	0	1	0	0	0	0	0	0	0	0	0	0	0	0	0	0	0	0	0	0	0	0	0	0	0	0	0	0	0	0
isotig02113	b21775 NZ_ADWW01000007 Bacillus methanolicus MGA3	86.6	20	0	0	0	0	0	0	0	0	0	0	0	0	0	0	0	0	0	0	0	0	0	0	0	0	0	0	0	0	0	0	0	1	0	0	0	0	0	0	0	0	0	0	0	0	18	0
isotig02114	b15282 NZ_ACLN01000008 Lactobacillus iners DSM 13335	99.6	19	0	0	0	0	0	0	0	0	0	0	0	0	0	0	0	0	0	0	0	1	0	0	0	0	0	0	0	15	0	0	0	0	0	0	0	0	3	0	0	0	0	0	0	0	0	0
isotig02118	b7534 NC_007947 Methylobacillus flagellatus KT	80.2	67	0	0	0	0	0	0	0	0	0	0	0	0	0	0	0	0	0	0	0	1	0	0	0	0	0	0	0	65	0	0	0	0	0	0	0	0	0	0	0	0	0	0	0	0	0	0
isotig02120	v3131 3372 Corynebacterium pseudodiphtheriticum A7-60	99	126	0	0	0	0	0	11	0	0	0	2	0	1	0	0	0	0	0	0	0	4	0	0	0	0	0	0	0	0	0	0	0	0	0	0	0	0	0	0	0	0	0	0	0	3	0	0
isotig02121	b22237 NZ_AMEX01000007 Veillonella atypica KON ATCC 17744	94.4	220	0	0	0	0	0	0	0	0	0	0	0	0	0	0	0	0	0	213	0	0	0	0	0	0	0	0	0	0	0	0	0	0	0	0	0	0	0	0	0	0	0	0	0	0	0	0
isotig02123	v4186 3878 Streptococcus oligofermentans LMG 21535	93.4	21	0	0	0	0	0	0	0	0	0	0	0	0	0	0	0	0	0	0	0	0	0	0	0	0	0	0	0	0	0	0	0	0	0	0	0	0	0	0	0	0	0	0	0	0	0	0
	Totals:		270284	1381	546	269	2564	379	13443	354	3395	182	2513	309	455	2871	2644	602	291	109	17449	2963	17967	7524	3136	415	501	6169	339	259	1438	121	1385	554	3134	270	152	175	167	2827	226	623	4032	726	974	1124	3525	869	173
	Average % ID match	92.8867
	Stdev of match	8.17121
	Median % ID match	96.4
	Average sample size	4158.22
	Median sample size	1054
[truncated: 19 more columns]
